# Supplementary material for: Growth rate alterations of human colorectal cancer cells by 157 gut bacteria
Source: Gut Microbes. 2020 Sep 11;12(1):1799733. doi: 10.1080/19490976.2020.1799733 (PMC7524400; doi:10.1080/19490976.2020.1799733)
Supplement: Supplemental Material [file KGMI_A_1799733_SM4517.zip]

Archive with 8 entries (7 files):
- Supplementary information/
- Supplementary information/Supplemental tablesv4.xlsx
- Supplementary information/Supplementary Figure captions.docx
- Supplementary information/Supplementary_Figure_S1.pdf
- Supplementary information/Supplementary_Figure_S2.pdf
- Supplementary information/Supplementary_Figure_S3.pdf
- Supplementary information/Supplementary_Figure_S4.pdf
- Supplementary information/Supplementary_Figure_S5.pdf
