# Supplementary material for: Growth rate alterations of human colorectal cancer cells by 157 gut bacteria
Source: Gut Microbes. 2020 Sep 11;12(1):1799733. doi: 10.1080/19490976.2020.1799733 (PMC7524400; doi:10.1080/19490976.2020.1799733)
Supplement: Supplemental Material [file KGMI_A_1799733_SM4517.zip › Supplementary information/Supplemental tablesv4.xlsx]

## Sheet: Supplemental table S1
Supplementary Table S1
Bacterial strain	Phylum	Family	Genome ID	Known Toxins	NCBI Taxon ID	Genome Status	GenBank Accessions	RefSeq Accessions	Contigs	Genome Length	GC Content	Isolation Source	Collection	Isolation Country	Host Name	Host Gender	Host Age	Host Health	Body Sample Site	Sporulation	Temperature	Growth condition	Medium
Citrobacter freundii 4_7_47CFAA	Proteobacteria	Enterobacteriaceae	742730.3	Map	742730	WGS	ADLG00000000	-	36	5120174	52.09		University of Guelph, Canada							No	37 ⁰C	Anaerobic	BHI-S
Citrobacter sp. 30_2	Proteobacteria	Enterobacteriaceae	469595.3	Map	469595	WGS	ACDJ00000000	NZ_ACDJ00000000	18	5125150	51.9	isolated from an intestinal biopsy specimen	University of Guelph, Canada		Human, Homo sapiens	female	23	Crohn's disease	Gastrointestinal tract	No	37 ⁰C	Anaerobic	BHI-S
Bacteroides fragilis 86-5443-2-2 (ETBF)	Bacteroidetes	Bacteroidaceae	817.96	BFT	817	WGS	LIDS00000000		156	5258210	43.34	Stool sample	JHMI, USA	United States	Pig, Sus scrofa			Diarrheal disease		No	37 ⁰C	Anaerobic	BHI-S
Bacteroides fragilis K570 clinda R (ETBF)	Bacteroidetes	Bacteroidaceae		BFT									JHMI, USA							No	37 ⁰C	Anaerobic	BHI-S
Bacteroides fragilis VPI clinda R (ETBF)	Bacteroidetes	Bacteroidaceae		BFT									JHMI, USA							No	37 ⁰C	Anaerobic	BHI-S
Fusobacterium nucleatum DSM 15643 (ATCC 25586)	Fusobacteria	Fusobacteriaceae	190304.8	FadA	190304	Complete	AE009951	NC_003454	1	2174500	27.2		DSMZ							No	37 ⁰C	Anaerobic	DRCM
Fusobacterium nucleatum DSM 20482 (ATCC 10953)	Fusobacteria	Fusobacteriaceae	393480.8	FadA	393480	WGS	AARG00000000	NZ_AARG00000000	2	2441632	26.8		DSMZ							No	37 ⁰C	Anaerobic	DRCM
Fusobacterium nucleatum subsp. animalis 11_3_2	Fusobacteria	Fusobacteriaceae	457403.8	FadA	457403	WGS	ACUO00000000	NZ_ACUO00000000	81	2702139	26.94	healthy biopsy tissue from a 60 year old male	University of Guelph, Canada		Human, Homo sapiens	male	60		Gastrointestinal tract; Colon	No	37 ⁰C	Anaerobic	BHI-S
Fusobacterium nucleatum subsp. animalis 21_1A	Fusobacteria	Fusobacteriaceae	469601.8	FadA	469601	WGS	ADEE00000000	NZ_ADEE00000000	49	2128810	26.83	healthy biopsy tissue from a 49 year old female.	University of Guelph, Canada		Human, Homo sapiens	female	49		Gastrointestinal tract	No	37 ⁰C	Anaerobic	BHI-S
Fusobacterium nucleatum subsp. animalis 3_1_33	Fusobacteria	Fusobacteriaceae	469603.3	FadA	469603	WGS	ACQE00000000	NZ_ACQE00000000	40	2307769	26.9	inflamed biopsy tissue from a 54 year old female with Crohn's disease	University of Guelph, Canada		Human, Homo sapiens	female	54	Crohn's disease	Gastrointestinal tract	No	37 ⁰C	Anaerobic	BHI-S
Fusobacterium nucleatum subsp. animalis 7_1	Fusobacteria	Fusobacteriaceae	457405.3	FadA	457405	WGS	ACDF00000000	NZ_ACDF00000000	18	2510873	26.8	inflamed biopsy material from a 45 year old male patient with Crohn's disease	University of Guelph, Canada		Human, Homo sapiens	male	45	Crohn's disease	Gastrointestinal tract	No	37 ⁰C	Anaerobic	BHI-S
Fusobacterium nucleatum subsp. animalis D11	Fusobacteria	Fusobacteriaceae	556264.3	FadA	556264	WGS	ACDS00000000	NZ_ACDS00000000	76	2446817	26.9	healthy biopsy tissue from a 19 year old female patient with Crohn's disease	University of Guelph, Canada		Human, Homo sapiens	female	19	Crohn's disease	Gastrointestinal tract	No	37 ⁰C	Anaerobic	BHI-S
Fusobacterium nucleatum subsp. vincentii 4_1_13	Fusobacteria	Fusobacteriaceae	469606.3	FadA	469606	WGS	ACDE00000000	NZ_ACDE00000000	12	2268505	26.9	healthy biopsy tissue from a 59 year old female	University of Guelph, Canada		Human, Homo sapiens	female	59		Gastrointestinal tract	No	37 ⁰C	Anaerobic	BHI-S
Fusobacterium periodonticum 1_1_41FAA	Fusobacteria	Fusobacteriaceae	469621.8	FadA	469621	WGS	ADGG00000000		80	2454647	27.88		University of Guelph, Canada							No	37 ⁰C	Anaerobic	BHI-S
Fusobacterium periodonticum 2_1_31	Fusobacteria	Fusobacteriaceae	469599.3	FadA	469599	WGS	ACDC00000000	NZ_ACDC00000000	35	2532453	28	inflamed biopsy tissue from a 25 year old female patient with Crohn's disease	University of Guelph, Canada		Human, Homo sapiens	female	25	Crohn's disease	Gastrointestinal tract	No	37 ⁰C	Anaerobic	BHI-S
Fusobacterium sp. 3_1_36A2	Fusobacteria	Fusobacteriaceae	469604.7	FadA	469604	WGS	CP003700.1	NC_022196.1	51	2236033	26.94		University of Guelph, Canada							No	37 ⁰C	Anaerobic	BHI-S
Klebsiella sp. 1_1_55	Proteobacteria	Enterobacteriaceae	469608.3	Map	469608	WGS	ACXA00000000	NZ_ACXA00000000	19	5459739	57.5	healthy biopsy tissue from a 40 year old female patient with Crohn's disease	University of Guelph, Canada		Human, Homo sapiens	female	40	Crohn's disease	Gastrointestinal tract	No	37 ⁰C	Anaerobic	BHI-S
Klebsiella sp. 4_1_44FAA	Proteobacteria	Enterobacteriaceae	665944.3	Map	665944	WGS	ACWO00000000	-	195	5478883	57.11		University of Guelph, Canada							No	37 ⁰C	Anaerobic	BHI-S
Escherichia coli DH5 alpha pks	Proteobacteria	Enterobacteriaceae	668369.7	pks	668369	WGS	JRYM01000000		89	4507030	50.74	common laboratory strain	JHMI, USA	South Korea						No	37 ⁰C	Anaerobic	BHI-S
Escherichia coli NC101	Proteobacteria	Enterobacteriaceae	753642.3	pks, ShEt1	753642	WGS	AEFA00000000	NZ_AEFA00000000	27	5021144	50.57		JHMI, USA							No	37 ⁰C	Anaerobic	BHI-S
Escherichia coli Nissle 1917	Proteobacteria	Enterobacteriaceae	316435.10	pks, ShEt1	316435	Complete	CP007799	NZ_CP007799.1	1	5441200	50.58	feces	Radboudumc, Netherlands		Human, Homo sapiens	male		dysentery		No	37 ⁰C	Anaerobic	BHI-S
Escherichia sp. 3_2_53FAA	Proteobacteria	Enterobacteriaceae	469598.5	pks, Stx2A	469598	WGS	ACAC00000000	NZ_ACAC00000000	56	5175730	50.5	inflamed biopsy tissue from a 52 year old male patient with Crohn's disease	University of Guelph, Canada		Human, Homo sapiens	male	52	Crohn's disease	Gastrointestinal tract	No	37 ⁰C	Anaerobic	BHI-S
Escherichia coli NC101 delta pks	Proteobacteria	Enterobacteriaceae		ShEt1									JHMI, USA							No	37 ⁰C	Anaerobic	BHI-S
Escherichia sp. 4_1_40B	Proteobacteria	Enterobacteriaceae	457401.3	ShEt1, Stx2A	457401	WGS	ACDM00000000	NZ_ACDM00000000	33	4934999	50.5	inflamed biopsy tissue from a 38 year old female with ulcerative colitis	University of Guelph, Canada		Human, Homo sapiens	female	38	ulcerative colitis	Gastrointestinal tract	No	37 ⁰C	Anaerobic	BHI-S
Clostridium clostridioforme 2_1_49FAA	Firmicutes	Lachnospiraceae	742735.4		742735	WGS	ADLL00000000	-	148	5455952	48.93		University of Guelph, Canada							Yes	37 ⁰C	Anaerobic	RCM
Clostridium hathewayi WAL-18680	Firmicutes	Clostridiaceae	742737.3		742737	WGS	ADLN00000000	-	142	5654180	50.02		University of Guelph, Canada							Yes	37 ⁰C	Anaerobic	RCM
Clostridium perfringens WAL-14572	Firmicutes	Clostridiaceae	742739.3		742739	WGS	ADLP00000000	-	35	3462156	28.1		University of Guelph, Canada							Yes	37 ⁰C	Anaerobic	RCM
Clostridium sp. 7_3_54FAA	Firmicutes	Clostridiaceae	665940.3		665940	WGS	ACWK00000000	-	172	5432458	48.12		University of Guelph, Canada							Yes	37 ⁰C	Anaerobic	RCM
Clostridium symbiosum WAL-14163	Firmicutes	Lachnospiraceae	742740.3		742740	WGS	ADLQ00000000	NZ_ADLQ00000000	52	5352498	47.36		University of Guelph, Canada		Human, Homo sapiens				Gastrointestinal tract	Yes	37 ⁰C	Anaerobic	RCM
Clostridium symbiosum WAL-14673	Firmicutes	Lachnospiraceae	742741.3		742741	WGS	ADLR00000000	NZ_ADLR00000000	55	4916964	47.59		University of Guelph, Canada		Human, Homo sapiens				Gastrointestinal tract	Yes	37 ⁰C	Anaerobic	RCM
Acidaminococcus sp. D21	Firmicutes	Acidaminococcaceae	563191.3		563191	WGS	ACGB00000000	NZ_ACGB00000000	79	2238973	50.2	the human gastrointestinal tract	University of Guelph, Canada		Human, Homo sapiens	female	55	Crohn's disease	Gastrointestinal tract	No	37 ⁰C	Anaerobic	BHI-S
Akkermansia muciniphila	Verrucomicrobia	Akkermansiaceae											JHMI, USA							No	37 ⁰C	Anaerobic	BHI-S
Bacillus smithii 7_3_47FAA	Firmicutes	Bacillaceae	665952.3		665952	WGS	ACWF00000000	-	175	3224201	40.67	inflamed biopsy tissue from a patient with Crohn's disease	University of Guelph, Canada		Human, Homo sapiens			Crohn's disease		Yes	50 ⁰C	Anaerobic	NB
Bacteroides dorei 5_1_36/D4	Bacteroidetes	Bacteroidaceae	556260.3		556260	WGS	ACDI00000000	NZ_ACDI00000000	42	5530727	41.7	inflamed biopsy tissue from a 45 year old male patient with Crohn's disease	University of Guelph, Canada		Human, Homo sapiens	male	45	Crohn's disease	Gastrointestinal tract	No	37 ⁰C	Anaerobic	BHI-S
Bacteroides eggerthii 1_2_48FAA	Bacteroidetes	Bacteroidaceae	665953.3		665953	WGS	ACWG00000000	NZ_ACWG00000000	41	4586481	44.51	inflamed biopsy tissue from a 25 year old male patient with irritable bowel syndrome symptoms	University of Guelph, Canada		Human, Homo sapiens	male	25	irritable bowel syndrome	Gastrointestinal tract; Terminal ileum	No	37 ⁰C	Anaerobic	BHI-S
Bacteroides fragilis 3_1_12	Bacteroidetes	Bacteroidaceae	457424.5		457424	WGS	ABZX00000000	NZ_ABZX00000000	33	5530115	43.6	healthy biopsy tissue from a 52 year old female	University of Guelph, Canada		Human, Homo sapiens	female	52		Gastrointestinal tract	No	37 ⁰C	Anaerobic	BHI-S
Bacteroides fragilis 9343 delta cap	Bacteroidetes	Bacteroidaceae											JHMI, USA							No	37 ⁰C	Anaerobic	BHI-S
Bacteroides fragilis 9343 delta cap delta pilus 77	Bacteroidetes	Bacteroidaceae											JHMI, USA							No	37 ⁰C	Anaerobic	BHI-S
Bacteroides fragilis 9343 delta tsr 15 M4	Bacteroidetes	Bacteroidaceae											JHMI, USA							No	37 ⁰C	Anaerobic	BHI-S
Bacteroides fragilis NCTC 9343 (NTBF)	Bacteroidetes	Bacteroidaceae	272559.47		272559	WGS	OCGB01000000		3523	4438570	50.8715		JHMI, USA							No	37 ⁰C	Anaerobic	BHI-S
Bacteroides massiliensis 3972 T(B)2	Bacteroidetes	Bacteroidaceae											JHMI, USA							No	37 ⁰C	Anaerobic	BHI-S
Bacteroides ovatus 3_8_47FAA	Bacteroidetes	Bacteroidaceae	665954.3		665954	WGS	ACWH00000000	NZ_ACWH00000000	42	6545234	41.97	inflamed biopsy tissue from a 25 year old female patient with Crohn's disease	University of Guelph, Canada		Human, Homo sapiens	female	25	Crohn's disease	Gastrointestinal tract; Sigmoid colon	No	37 ⁰C	Anaerobic	BHI-S
Bacteroides ovatus 3725 D9 iii	Bacteroidetes	Bacteroidaceae	1339347.3		1339347	WGS	JNHG00000000	-	556	6980703	42.4	tissue	JHMI, USA	United States	Human, Homo sapiens				Gastrointestinal tract	No	37 ⁰C	Anaerobic	BHI-S
Bacteroides ovatus S47R17	Bacteroidetes	Bacteroidaceae											JHMI, USA							No	37 ⁰C	Anaerobic	BHI-S
Bacteroides sp. 1_1_14	Bacteroidetes	Bacteroidaceae	469585.3		469585	WGS	ACRP00000000	NZ_ACRP00000000	57	6446424	42.87	the human gastrointestinal tract	University of Guelph, Canada		Human, Homo sapiens	male	40	microscopic colitis	Gastrointestinal tract; Transverse colon	No	37 ⁰C	Anaerobic	BHI-S
Bacteroides sp. 1_1_30	Bacteroidetes	Bacteroidaceae	457387.3		457387	WGS	ADCL00000000	NZ_ADCL00000000	171	6441725	42.24	the human gastrointestinal tract	University of Guelph, Canada		Human, Homo sapiens				Gastrointestinal tract; Colon	No	37 ⁰C	Anaerobic	BHI-S
Bacteroides sp. 1_1_6	Bacteroidetes	Bacteroidaceae	469586.3		469586	WGS	ACIC00000000	NZ_ACIC00000000	71	6855195	43.1	the human gastrointestinal tract	University of Guelph, Canada		Human, Homo sapiens	male	56		Gastrointestinal tract	No	37 ⁰C	Anaerobic	BHI-S
Bacteroides sp. 2_1_16	Bacteroidetes	Bacteroidaceae	469587.3		469587	WGS	ACPP00000000	NZ_ACPP00000000	18	5236303	43.2	the human gastrointestinal tract	University of Guelph, Canada		Human, Homo sapiens	female	58		Gastrointestinal tract	No	37 ⁰C	Anaerobic	BHI-S
Bacteroides sp. 2_1_22	Bacteroidetes	Bacteroidaceae	469588.3		469588	WGS	ACPQ00000000	NZ_ACPQ00000000	36	6003748	41.9	the human gastrointestinal tract	University of Guelph, Canada		Human, Homo sapiens	female	54		Gastrointestinal tract	No	37 ⁰C	Anaerobic	BHI-S
Bacteroides sp. 2_1_33B	Bacteroidetes	Bacteroidaceae	469589.3		469589	WGS	ACPR00000000	NZ_ACPR00000000	24	4927045	44.9	the human gastrointestinal tract	University of Guelph, Canada		Human, Homo sapiens	female	54	Crohn's disease	Gastrointestinal tract	No	37 ⁰C	Anaerobic	BHI-S
Bacteroides sp. 2_1_56FAA	Bacteroidetes	Bacteroidaceae	665938.3		665938	WGS	ACWI00000000	NZ_ACWI00000000	96	5632316	43.53	the human gastrointestinal tract	University of Guelph, Canada		Human, Homo sapiens	female	29	Crohn's disease	Gastrointestinal tract	No	37 ⁰C	Anaerobic	BHI-S
Bacteroides sp. 2_2_4	Bacteroidetes	Bacteroidaceae	469590.5		469590	WGS	ABZZ00000000	NZ_ABZZ00000000	64	7101224	42.1	the human gastrointestinal tract	University of Guelph, Canada		Human, Homo sapiens	female	43	Crohn's disease	Gastrointestinal tract	No	37 ⁰C	Anaerobic	BHI-S
Bacteroides sp. 3_1_19	Bacteroidetes	Bacteroidaceae	469592.4		469592	WGS	ADCJ00000000	NZ_ADCJ00000000	36	5250116	44.8	the human gastrointestinal tract	University of Guelph, Canada		Human, Homo sapiens	female	59		Gastrointestinal tract	No	37 ⁰C	Anaerobic	BHI-S
Bacteroides sp. 3_1_23	Bacteroidetes	Bacteroidaceae	457390.3		457390	WGS	ACRS00000000		20	6520178	41.46	gastrointestinal tract	University of Guelph, Canada		Human, Homo sapiens				gastrointestinal tract	No	37 ⁰C	Anaerobic	BHI-S
Bacteroides sp. 3_1_33FAA	Bacteroidetes	Bacteroidaceae	457391.3		457391	WGS	ACPS00000000	NZ_ACPS00000000	35	5419714	42	the human gastrointestinal tract	University of Guelph, Canada		Human, Homo sapiens	female	54	Crohn's disease	Gastrointestinal tract	No	37 ⁰C	Anaerobic	BHI-S
Bacteroides sp. 3_1_40A	Bacteroidetes	Bacteroidaceae	469593.3		469593	WGS	ACRT00000000	NZ_ACRT00000000	73	5505782	42.06	the human gastrointestinal tract	University of Guelph, Canada		Human, Homo sapiens	female	38	ulcerative colitis	Gastrointestinal tract; Rectal	No	37 ⁰C	Anaerobic	BHI-S
Bacteroides sp. 3_2_5	Bacteroidetes	Bacteroidaceae	457392.3		457392	WGS	ACIB00000000	NZ_ACIB00000000	48	5157255	43.2	the human gastrointestinal tract	University of Guelph, Canada		Human, Homo sapiens	male	27	ulcerative colitis	Gastrointestinal tract	No	37 ⁰C	Anaerobic	BHI-S
Bacteroides sp. 4_1_36	Bacteroidetes	Bacteroidaceae	457393.3		457393	WGS	ACTC00000000	NZ_ACTC00000000	38	4638757	45.84	the human gastrointestinal tract	University of Guelph, Canada		Human, Homo sapiens	male	45	Crohn's disease	Gastrointestinal tract	No	37 ⁰C	Anaerobic	BHI-S
Bacteroides sp. 4_3_47FAA	Bacteroidetes	Bacteroidaceae	457394.3		457394	WGS	ACDR00000000	NZ_ACDR00000000	88	5452289	42.7	the human gastrointestinal tract	University of Guelph, Canada		Human, Homo sapiens	female	25	Crohn's disease	Gastrointestinal tract	No	37 ⁰C	Anaerobic	BHI-S
Bacteroides sp. 9_1_42FAA	Bacteroidetes	Bacteroidaceae	457395.6		457395	WGS	ACAA00000000	NZ_ACAA00000000	50	5622644	42.3	the human gastrointestinal tract	University of Guelph, Canada		Human, Homo sapiens	female	47	microscopic colitis	Gastrointestinal tract	No	37 ⁰C	Anaerobic	BHI-S
Bacteroides sp. D1	Bacteroidetes	Bacteroidaceae	556258.5		556258	WGS	ACAB00000000	NZ_ACAB00000000	58	5986762	41.9	the human gastrointestinal tract	University of Guelph, Canada		Human, Homo sapiens	female	54		Gastrointestinal tract	No	37 ⁰C	Anaerobic	BHI-S
Bacteroides sp. D2	Bacteroidetes	Bacteroidaceae	556259.3		556259	WGS	ACGA00000000	NZ_ACGA00000000	20	6943133	41.7	the human gastrointestinal tract	University of Guelph, Canada		Human, Homo sapiens	female	44		Gastrointestinal tract	No	37 ⁰C	Anaerobic	BHI-S
Bacteroides sp. D20	Bacteroidetes	Bacteroidaceae	585543.3		585543	WGS	ACPT00000000	NZ_ACPT00000000	15	4487454	46.4	the human gastrointestinal tract	University of Guelph, Canada		Human, Homo sapiens	female	59	Crohn's disease	Gastrointestinal tract	No	37 ⁰C	Anaerobic	BHI-S
Bacteroides sp. D22	Bacteroidetes	Bacteroidaceae	585544.3		585544	WGS	ADCK00000000	NZ_ADCK00000000	94	6344045	41.64	the human gastrointestinal tract	University of Guelph, Canada		Human, Homo sapiens	female	55	Crohn's disease	Gastrointestinal tract	No	37 ⁰C	Anaerobic	BHI-S
Bacteroides stercoris 3972 D14 (B)	Bacteroidetes	Bacteroidaceae											JHMI, USA							No	37 ⁰C	Anaerobic	BHI-S
Bacteroides thetaiotaomicron VPI5482	Bacteroidetes	Bacteroidaceae	226186.12		226186	Complete	AE015928,AY171301	NC_004663,NC_004703	2	6293399	42.9	the feces of a healthy adult	JHMI, USA							No	37 ⁰C	Anaerobic	BHI-S
Bacteroides uniformis 3978 T3i	Bacteroidetes	Bacteroidaceae	1339348.3		1339348	WGS	JNHO00000000	-	47	5047633	46.4	tissue	JHMI, USA	United States	Human, Homo sapiens					No	37 ⁰C	Anaerobic	BHI-S
Bacteroides uniformis 3978 T3ii	Bacteroidetes	Bacteroidaceae	1339349.3		1339349	WGS	JNHN00000000	-	185	4973014	46.3	tissue	JHMI, USA	United States	Human, Homo sapiens					No	37 ⁰C	Anaerobic	BHI-S
Bacteroides vulgatus 3775 SL(B)10iv	Bacteroidetes	Bacteroidaceae	1339350.3		1339350	WGS	JNHI00000000	-	134	5443924	42.3	tissue	JHMI, USA	United States	Human, Homo sapiens					No	37 ⁰C	Anaerobic	BHI-S
Bacteroides vulgatus 3975 RP4	Bacteroidetes	Bacteroidaceae	1339352.3		1339352	WGS	JNHM00000000	-	184	4989697	42.2	tissue	JHMI, USA	United States	Human, Homo sapiens					No	37 ⁰C	Anaerobic	BHI-S
Bacteroidse stercoris 4009 N(B)17	Bacteroidetes	Bacteroidaceae											JHMI, USA							No	37 ⁰C	Anaerobic	BHI-S
Bifidobacterium sp. 12_1_47BFAA	Actinobacteria	Bifidobacteriaceae	469594.3		469594	WGS	ADCN00000000	NZ_ADCN00000000	61	2405990	59.99	inflamed biopsy tissue from a 25 year old female patient with Crohn's disease	University of Guelph, Canada		Human, Homo sapiens	female	25	Crohn's disease	Gastrointestinal tract; Sigmoid colon	No	37 ⁰C	Anaerobic	BHI-S
Ralstonia sp. 5_2_56FAA	Proteobacteria	Burkholderiaceae	658080.3		658080	WGS	ACTT00000000	-	121	5218704	63.69		University of Guelph, Canada							No	37 ⁰C	Aerobic	NB
Ralstonia sp. 5_7_47FAA	Proteobacteria	Burkholderiaceae	658664.3		658664	WGS	ACUF00000000	NZ_ACUF00000000	32	5249816	63.46	inflamed biopsy tissue from a 25 year old female patient with Crohn's disease	University of Guelph, Canada		Human, Homo sapiens	female	25	Crohn's disease	Gastrointestinal tract; Sigmoid colon	No	37 ⁰C	Aerobic	NB
Clostridioides difficile (Prévot 1938) Lawson et al. 2016	Firmicutes	Peptostreptococcaceae	272564	TcdA, TcdB									University of Guelph, Canada							Yes	37 ⁰C	Anaerobic	DRCM
Clostridium septicum (Mace 1889) Ford 1927	Firmicutes	Clostridiaceae		aplha-toxin									University of Guelph, Canada							Yes	37 ⁰C	Anaerobic	DRCM
Clostridium sp. 7_2_43FAA	Firmicutes	Clostridiaceae	457396.3		457396	WGS	ACDK00000000	NZ_ACDK00000000	29	3835902	27.8	inflamed biopsy tissue from a 59 year old female patient with Crohn's disease	University of Guelph, Canada		Human, Homo sapiens	female	59	Crohn's disease	Gastrointestinal tract	Yes	37 ⁰C	Anaerobic	RCM
Clostridium sp. D5	Firmicutes	Clostridiaceae	556261.3		556261	WGS	ADBG00000000	NZ_ADBG00000000	47	5427315	45.03	healthy biopsy tissue from a 44 year old female	University of Guelph, Canada		Human, Homo sapiens	female	44		Gastrointestinal tract	Yes	37 ⁰C	Anaerobic	RCM
Desulfovibrio sp. 3_1_syn3	Proteobacteria	Desulfovibrionaceae	457398.5		457398	WGS	ADDR00000000	NZ_ADDR00000000	58	3725567	59.11	healthy biopsy tissue from a 60 year old female	University of Guelph, Canada		Human, Homo sapiens	female	60		Gastrointestinal tract	No	37 ⁰C	Anaerobic	Desulfo medium (ATCC Medium: 2755 Desulfovibrio Medium)
Desulfovibrio sp. 6_1_46AFAA	Proteobacteria	Desulfovibrionaceae	665942.3		665942	WGS	ACWM00000000	-	97	3826115	61.06		University of Guelph, Canada							No	37 ⁰C	Anaerobic	Desulfo medium (ATCC Medium: 2755 Desulfovibrio Medium)
Enterobacteriaceae bacterium 9_2_54FAA	Proteobacteria	Enterobacteriaceae	469613.3		469613	WGS	ADCU00000000	NZ_ADCU00000000	38	4679347	47.9	inflamed biopsy tissue from a 74 year old male patient with Crohn's disease	University of Guelph, Canada		Human, Homo sapiens	male	74	Crohn's disease	Gastrointestinal tract	No	37 ⁰C	Anaerobic	BHI-S
Escherichia coli 4_1_47FAA	Proteobacteria	Enterobacteriaceae	1127356.4		1127356	WGS	ACTQ00000000	-	109	5256230	50.6		University of Guelph, Canada							No	37 ⁰C	Anaerobic	BHI-S
Escherichia coli D9	Proteobacteria	Enterobacteriaceae	56213757		562	Complete	CP010152,CP010153,CP010154,CP010155,CP010156	NZ_CP010152.1,NZ_CP010153.1,NZ_CP010154.1,NZ_CP010155.1,NZ_CP010156.1					University of Guelph, Canada							No	37 ⁰C	Anaerobic	BHI-S
Escherichia coli PL1	Proteobacteria	Enterobacteriaceae											JHMI, USA							No	37 ⁰C	Anaerobic	BHI-S
Escherichia sp. 1_1_43	Proteobacteria	Enterobacteriaceae	457400.3		457400	WGS	ACID00000000	NZ_ACID00000000	43	2235585	51.1	inflamed biopsy tissue from a 59 year old female patient with Crohn's disease	University of Guelph, Canada		Human, Homo sapiens	female	59	Crohn's disease	Gastrointestinal tract	No	37 ⁰C	Anaerobic	BHI-S
Enterococcus saccharolyticus 30_1	Firmicutes	Enterococcaceae	742813.4		742813	WGS	ADLY00000000	-	61	3119200	40.66		University of Guelph, Canada							No	37 ⁰C	Anaerobic	BHI-S
Coprobacillus sp. 29_1 (D6)	Firmicutes	Erysipelotrichaceae	469596.3		469596	WGS	ADKX00000000	NZ_ADKX00000000	38	3857363	31.07		University of Guelph, Canada		Human, Homo sapiens				Gastrointestinal tract	No	37 ⁰C	Anaerobic	BHI-S
Coprobacillus sp. 3_3_56FAA	Firmicutes	Erysipelotrichaceae	665941.3		665941	WGS	ACWL00000000	-	106	3952410	31.29		University of Guelph, Canada							No	37 ⁰C	Anaerobic	BHI-S
Coprobacillus sp. 8_2_54BFAA	Firmicutes	Erysipelotrichaceae	469597.4		469597	WGS	ACTG00000000	-	21	3785849	31.79		University of Guelph, Canada							No	37 ⁰C	Anaerobic	BHI-S
Coprobacillus sp. D7	Firmicutes	Erysipelotrichaceae	556270.3		556270	WGS	ACDT00000000	NZ_ACDT00000000	95	3561737	31.4	intestinal biopsy specimen taken from the transverse colon of a patient with active Crohn's disease	University of Guelph, Canada		Human, Homo sapiens	female	59	Crohn's disease	Gastrointestinal tract	No	37 ⁰C	Anaerobic	BHI-S
Erysipelotrichaceae bacterium 2_2_44A	Firmicutes	Erysipelotrichaceae	457422.3		457422	WGS	ADCZ00000000		89	4966377	43.34		University of Guelph, Canada							No	37 ⁰C	Anaerobic	BHI w/ 0.1% Tween 80, pH 8.0
Erysipelotrichaceae bacterium 21_3	Firmicutes	Erysipelotrichaceae	658657.3		658657	WGS	ACTI00000000	-	37	4403767	43.66		University of Guelph, Canada							No	37 ⁰C	Anaerobic	BHI w/ 0.1% Tween 80, pH 8.0
Erysipelotrichaceae bacterium 3_1_53	Firmicutes	Erysipelotrichaceae	658659.3		658659	WGS			85	4486197			University of Guelph, Canada		Human, Homo sapiens					No	37 ⁰C	Anaerobic	BHI w/ 0.1% Tween 80, pH 8.0
Erysipelotrichaceae bacterium 5_2_54FAA	Firmicutes	Erysipelotrichaceae	552396.3		552396	WGS			48	3193878			University of Guelph, Canada		Human, Homo sapiens					No	37 ⁰C	Anaerobic	BHI w/ 0.1% Tween 80, pH 8.0
Erysipelotrichaceae bacterium 6_1_45	Firmicutes	Erysipelotrichaceae	469614.3		469614	WGS	ACTK00000000	-	91	4835437	44		University of Guelph, Canada							No	37 ⁰C	Anaerobic	BHI w/ 0.1% Tween 80, pH 8.0
Eubacterium sp. 3_1_31	Firmicutes	Eubacteriaceae	457402.3		457402	WGS	ACTL00000000	-	45	3065786	37.91	fecal sample	University of Guelph, Canada		Human, Homo sapiens					No	37 ⁰C	Anaerobic	BHI-S
Fusobacterium gonidiaformans 3-1-5R	Fusobacteria	Fusobacteriaceae	469605.7		469605	WGS	ACDD00000000		99	1848430	32.27		University of Guelph, Canada							No	37 ⁰C	Anaerobic	BHI-S
Fusobacterium necrophorum D12	Fusobacteria	Fusobacteriaceae	556263.8		556263	WGS	ACDG00000000		118	1950825	35.2		University of Guelph, Canada							No	37 ⁰C	Anaerobic	BHI-S
Fusobacterium necrophorum subsp. funduliforme 1_1_36S	Fusobacteria	Fusobacteriaceae	742814.3		742814	WGS	ADLZ00000000	-	39	2300242	34.62		University of Guelph, Canada							No	37 ⁰C	Anaerobic	BHI-S
Fusobacterium nucleatum subsp. vincentii 3_1_27	Fusobacteria	Fusobacteriaceae	469602.7		469602	WGS	CP007064.1,CP007065.1,CP007066.1	NZ_CP007064.1,NZ_CP007065.1,NZ_CP007066.1	77	2197574	26.95		University of Guelph, Canada							No	37 ⁰C	Anaerobic	BHI-S
Fusobacterium ulcerans 12-1B	Fusobacteria	Fusobacteriaceae	457404.5		457404	WGS	AGWJ00000000		38	3677742	30.32		University of Guelph, Canada							No	37 ⁰C	Anaerobic	BHI-S
Anaerostipes sp. 3_2_56FAA	Firmicutes	Lachnospiraceae	665937.3		665937	WGS	ACWB00000000	NZ_ACWB00000000	13	3286322	44	inflamed biopsy tissue from a 29 year old female with Crohn's disease	University of Guelph, Canada		Human, Homo sapiens	female	29	Crohn's disease	Gastrointestinal tract	Yes	37 ⁰C	Anaerobic	RCM
Dorea formicigenerans 4_6_53AFAA	Firmicutes	Lachnospiraceae	742765.5		742765	WGS	ADLU00000000	-	143	3825700	40.34		University of Guelph, Canada							No	37 ⁰C	Anaerobic	BHI-S
Lachnospiraceae bacterium 1_1_57FAA	Firmicutes	Lachnospiraceae	658081.3		658081	WGS	ACTM00000000	NZ_ACTM00000000	92	2910479	41.85	inflamed biopsy tissue from a 22 year old female patient with Crohn's disease	University of Guelph, Canada		Human, Homo sapiens	female	22	Crohn's disease	Gastrointestinal tract	No	37 ⁰C	Anaerobic	BHI-S
Lachnospiraceae bacterium 2_1_46FAA	Firmicutes	Lachnospiraceae	742723.3		742723	WGS	ADLB00000000	NZ_ADLB00000000	46	2204631	38.75		University of Guelph, Canada		Human, Homo sapiens				Gastrointestinal tract	No	37 ⁰C	Anaerobic	BHI-S
Lachnospiraceae bacterium 2_1_58FAA	Firmicutes	Lachnospiraceae	658082.3		658082	WGS	ACTO00000000		90	3437939	42.38	feces	University of Guelph, Canada		Human, Homo sapiens					No	37 ⁰C	Anaerobic	BHI-S
Lachnospiraceae bacterium 3_1_46FAA	Firmicutes	Lachnospiraceae	665950.3		665950	WGS	ACWP00000000	NZ_ACWP00000000	80	3092386	42.03	healthy biopsy tissue from a 46 year old female patient with Crohn's disease	University of Guelph, Canada		Human, Homo sapiens	female	46	Crohn's disease	Gastrointestinal tract	No	37 ⁰C	Anaerobic	BHI-S
Lachnospiraceae bacterium 3_1_57FAA_CT1	Firmicutes	Lachnospiraceae	658086.3		658086	WGS	ACTP00000000	NZ_ACTP00000000	145	7693209	46.76	inflamed biopsy tissue from a 22 year old female patient with Crohn's disease	University of Guelph, Canada		Human, Homo sapiens	female	22	Crohn's disease	Gastrointestinal tract	No	37 ⁰C	Anaerobic	BHI-S
Lachnospiraceae bacterium 5_1_57FAA	Firmicutes	Lachnospiraceae	658085.3		658085	WGS	ACTR00000000	NZ_ACTR00000000	64	3336973	46.34	inflamed biopsy tissue from a 22 year old female patient with Crohn's disease	University of Guelph, Canada		Human, Homo sapiens	female	22	Crohn's disease	Gastrointestinal tract	No	37 ⁰C	Anaerobic	BHI-S
Lachnospiraceae bacterium 5_1_63FAA	Firmicutes	Lachnospiraceae	658089.3		658089	WGS	ACTS00000000	NZ_ACTS00000000	48	3041190	37.07	healthy biopsy tissue from a 51 year old female patient with Crohn's disease	University of Guelph, Canada		Human, Homo sapiens	female	51	Crohn's disease	Gastrointestinal tract	No	37 ⁰C	Anaerobic	BHI-S
Lachnospiraceae bacterium 6_1_37FAA	Firmicutes	Lachnospiraceae	552395.3		552395	WGS	ADCR00000000	NZ_ADCR00000000	15	3067358	40.92	human fecal sample	University of Guelph, Canada		Human, Homo sapiens	female	71	colitis	Gastrointestinal tract	No	37 ⁰C	Anaerobic	BHI-S
Lachnospiraceae bacterium 8_1_57FAA	Firmicutes	Lachnospiraceae	665951.3		665951	WGS	ACWQ00000000	NZ_ACWQ00000000	51	2927350	41.6	inflamed biopsy tissue from a 22 year old female patient with Crohn's disease	University of Guelph, Canada		Human, Homo sapiens	female	22	Crohn's disease	Gastrointestinal tract	No	37 ⁰C	Anaerobic	BHI-S
Lachnospiraceae bacterium 9_1_43BFAA	Firmicutes	Lachnospiraceae	658088.3		658088	WGS	ACTX00000000	NZ_ACTX00000000	26	2840852	41.37	inflamed biopsy tissue from a 59 year old female patient with Crohn's disease	University of Guelph, Canada		Human, Homo sapiens	female	59	Crohn's disease	Gastrointestinal tract	No	37 ⁰C	Anaerobic	BHI-S
Lactobacillus casei Shirota	Firmicutes	Lactobacillaceae											Radboudumc, Netherlands							No	37 ⁰C	Anaerobic	BHI-S
Pediococcus acidilactici 7_4	Firmicutes	Lactobacillaceae	563194.3		563194	WGS	ACXB00000000	NZ_ACXB00000000	9	2017988	42	the human gastrointestinal tract	University of Guelph, Canada		Human, Homo sapiens	male	45	Crohn's disease	Gastrointestinal tract	No	37 ⁰C	Anaerobic	BHI-S
Peptostreptococcus stomatis DSM17678	Firmicutes	Peptostreptococcaceae	596315.3		596315	WGS	ADGQ00000000	NZ_ADGQ00000000	74	1988044	36.66	the human oral cavity	DSMZ		Human, Homo sapiens				Oral	No	37 ⁰C	Anaerobic	BHI-S
Propionibacterium sp. 5_U_42AFAA	Actinobacteria	Propionibacteriaceae	450748.3		450748	WGS	ACUE00000000	-	14	2530254	60.12		University of Guelph, Canada							No	37 ⁰C	Anaerobic	BHI-S
Pseudomonas sp. 2_1_26	Proteobacteria	Pseudomonadaceae	665948.3		665948	WGS	ACWU00000000	-	293	6282392	66.39	gastrointestinal tract	University of Guelph, Canada		Human, Homo sapiens					No	37 ⁰C	Aerobic	NB
Ruminococcaceae bacterium D16	Firmicutes	Ruminococcaceae	552398.3		552398	WGS	ADDX00000000	NZ_ADDX00000000	104	3210947	56.8	healthy biopsy tissue from a 57 year old male	University of Guelph, Canada		Human, Homo sapiens	male	57		Gastrointestinal tract	No	37 ⁰C	Anaerobic	BHI-S
Streptococcus agalactiae ATCC 13813	Firmicutes	Streptococcaceae	888745.3		888745	WGS	AEQQ00000000	-	134	2114958	35.26	oral cavity	ATCC		Human, Homo sapiens				Oral	No	37 ⁰C	Anaerobic	BHI-S
Streptococcus bovis 1067	Firmicutes	Streptococcaceae	this study									Blood	Radboudumc, Netherlands	Italy, Napoli	Human, Homo sapiens			Bacteremia, HCV cirrhosis	Blood	No	37 ⁰C	Anaerobic	BHI-S
Streptococcus bovis 1212	Firmicutes	Streptococcaceae	this study									Blood	Radboudumc, Netherlands	Italy, Napoli	Human, Homo sapiens			Endocardtis, Colon adenoma	Blood	No	37 ⁰C	Anaerobic	BHI-S
Streptococcus bovis 1293	Firmicutes	Streptococcaceae	this study									Blood	Radboudumc, Netherlands	Italy, Napoli	Human, Homo sapiens			Endocarditis, no underlying disease	Blood	No	37 ⁰C	Anaerobic	BHI-S
Streptococcus bovis 1294	Firmicutes	Streptococcaceae	this study									Blood	Radboudumc, Netherlands	Italy, Napoli	Human, Homo sapiens			Endocarditis, HCV fibrosis, Advanced colon adenoma	Blood	No	37 ⁰C	Anaerobic	BHI-S
Streptococcus bovis 1361	Firmicutes	Streptococcaceae	this study									Blood	Radboudumc, Netherlands	Italy, Napoli	Human, Homo sapiens			Endocarditis, Advanced colon adenoma	Blood	No	37 ⁰C	Anaerobic	BHI-S
Streptococcus bovis 1364	Firmicutes	Streptococcaceae	this study									Blood	Radboudumc, Netherlands	Italy, Napoli	Human, Homo sapiens			Endocarditis, colon adenoma	Blood	No	37 ⁰C	Anaerobic	BHI-S
Streptococcus bovis 1365	Firmicutes	Streptococcaceae	this study									Blood	Radboudumc, Netherlands	Italy, Napoli	Human, Homo sapiens			Endocarditis, Advanced colon adenoma	Blood	No	37 ⁰C	Anaerobic	BHI-S
Streptococcus bovis 1417	Firmicutes	Streptococcaceae	this study									Blood	Radboudumc, Netherlands	Italy, Napoli	Human, Homo sapiens			Endocarditis, colon adenoma	Blood	No	37 ⁰C	Anaerobic	BHI-S
Streptococcus bovis 1445	Firmicutes	Streptococcaceae	this study									Blood	Radboudumc, Netherlands	Italy, Napoli	Human, Homo sapiens			Endocarditis, colon cancer, alcoholic liver disease	Blood	No	37 ⁰C	Anaerobic	BHI-S
Streptococcus bovis 1459	Firmicutes	Streptococcaceae	this study									Blood	Radboudumc, Netherlands	Italy, Napoli	Human, Homo sapiens			Endocarditis, Advanced colon adenoma, HCV hepatitis	Blood	No	37 ⁰C	Anaerobic	BHI-S
Streptococcus bovis 207	Firmicutes	Streptococcaceae	this study									Blood	Radboudumc, Netherlands	Italy, Napoli	Human, Homo sapiens			Endocarditis, colon adenoma	Blood	No	37 ⁰C	Anaerobic	BHI-S
Streptococcus bovis 992	Firmicutes	Streptococcaceae	this study									Blood	Radboudumc, Netherlands	Italy, Napoli	Human, Homo sapiens			Endocarditis, Advanced colon adenoma	Blood	No	37 ⁰C	Anaerobic	BHI-S
Streptococcus bovis NCTC8133	Firmicutes	Streptococcaceae										faeces; infant faeces	Radboudumc, Netherlands		Human, Homo sapiens				faeces; infant faeces	No	37 ⁰C	Anaerobic	BHI-S
Streptococcus bovis NTB22	Firmicutes	Streptococcaceae	this study									blood	Radboudumc, Netherlands	Netherlands, Nijmegen	Human, Homo sapiens				blood	No	37 ⁰C	Anaerobic	BHI-S
Streptococcus bovis NTB7	Firmicutes	Streptococcaceae	this study									blood	Radboudumc, Netherlands	Netherlands, Nijmegen	Human, Homo sapiens			endocarditis	blood	No	37 ⁰C	Anaerobic	BHI-S
Streptococcus gallolyticus 9L-1503 1121 L	Firmicutes	Streptococcaceae	this study									blood	Radboudumc, Netherlands	Netherlands, Weert	Human, Homo sapiens				blood	No	37 ⁰C	Anaerobic	BHI-S
Streptococcus gallolyticus NTB1	Firmicutes	Streptococcaceae	this study									blood	Radboudumc, Netherlands	Netherlands, Nijmegen	Human, Homo sapiens			spondylodiscitis	blood	No	37 ⁰C	Anaerobic	BHI-S
Streptococcus gallolyticus NTB11	Firmicutes	Streptococcaceae	this study									blood	Radboudumc, Netherlands	Netherlands, Amsterdam	Human, Homo sapiens			endocarditis, Colon cancer	blood	No	37 ⁰C	Anaerobic	BHI-S
Streptococcus gallolyticus NTB12	Firmicutes	Streptococcaceae	this study									blood	Radboudumc, Netherlands	Netherlands, Nijmegen	Human, Homo sapiens				blood	No	37 ⁰C	Anaerobic	BHI-S
Streptococcus gallolyticus NTB4	Firmicutes	Streptococcaceae	this study									blood	Radboudumc, Netherlands	Netherlands, Nijmegen	Human, Homo sapiens				blood	No	37 ⁰C	Anaerobic	BHI-S
Streptococcus gallolyticus subsp. macedonicus NTB3	Firmicutes	Streptococcaceae	this study									blood	Radboudumc, Netherlands	Netherlands, Nijmegen	Human, Homo sapiens			endocarditis	blood	No	37 ⁰C	Anaerobic	BHI-S
Streptococcus gallolyticus UCN34	Firmicutes	Streptococcaceae	637909.5		637909	Complete	FN597254	NC_013798	1	2350911	37.6	responsible for endocarditis in a patient also suffering from colon cancer, blood	Radboudumc, Netherlands	France, Institut Pasteur	Human, Homo sapiens			endocarditis	blood	No	37 ⁰C	Anaerobic	BHI-S
Streptococcus gallolyticus UCN50	Firmicutes	Streptococcaceae											Radboudumc, Netherlands	France, Institut Pasteur						No	37 ⁰C	Anaerobic	BHI-S
Streptococcus macedonicus 19AS	Firmicutes	Streptococcaceae	59310.16		59310	WGS	PEBN01000000		98	2249955	37.3	Asiago cheese	Radboudumc, Netherlands	Italy, Thiene						No	37 ⁰C	Anaerobic	BHI-S
Streptococcus macedonicus 33MO	Firmicutes	Streptococcaceae	59310.8		59310	WGS	JNCV00000000	-	76	2223217	37.4	curd of Morlacco cheese	Radboudumc, Netherlands	Italy, Thiene						No	37 ⁰C	Anaerobic	BHI-S
Streptococcus macedonicus 8SP	Firmicutes	Streptococcaceae	this study									Spressa cheese	Radboudumc, Netherlands	Italy, Thiene						No	37 ⁰C	Anaerobic	BHI-S
Streptococcus macedonicus ACA-DC 205	Firmicutes	Streptococcaceae	this study									Greek Kasseri cheese	Radboudumc, Netherlands	Greece, Athens						No	37 ⁰C	Anaerobic	BHI-S
Streptococcus macedonicus CIP105685T	Firmicutes	Streptococcaceae	this study										Radboudumc, Netherlands	France, Institut Pasteur						No	37 ⁰C	Anaerobic	BHI-S
Streptococcus salivarius NTB2	Firmicutes	Streptococcaceae	this study									blood	Radboudumc, Netherlands	Netherlands, Nijmegen	Human, Homo sapiens			COPD/AAA/pneumoniae	blood	No	37 ⁰C	Anaerobic	BHI-S
Streptococcus sp. 2_1_36FAA	Firmicutes	Streptococcaceae	469609.3		469609	WGS	ACOI00000000	NZ_ACOI00000000	10	2229964	40.5	inflamed biopsy tissue from a 45 year old male patient with Crohn's disease	University of Guelph, Canada		Human, Homo sapiens	male	45	Crohn's disease	Gastrointestinal tract	No	37 ⁰C	Anaerobic	BHI-S
Synergistes sp. 3_1_syn1	Synergistetes	Synergistaceae	457415.3		457415	WGS	ACUH00000000	-	65	3281561	56.07		University of Guelph, Canada							No	37 ⁰C	Anaerobic	Synergistes medium
Parabacteroide distasonis 3999B T(B)4	Bacteroidetes	Tannerellaceae	1339344.3		1339344	WGS	JNHP00000000	-	180	5315679	44.9	tissue	JHMI, USA	United States	Human, Homo sapiens				Gastrointestinal tract	No	37 ⁰C	Anaerobic	BHI-S
Parabacteroides distasonis 3776 Po2 i	Bacteroidetes	Tannerellaceae	1339341.3		1339341	WGS	JNHL00000000	-	172	5288232	44.9	tissue	JHMI, USA	United States	Human, Homo sapiens				Gastrointestinal tract	No	37 ⁰C	Anaerobic	BHI-S
Parabacteroides sp. 2_1_7	Bacteroidetes	Tannerellaceae	457388.5		457388	WGS	ABZY00000000	NZ_ABZY00000000	38	5180144	45.1	inflamed biopsy tissue from a 37 year old female patient with ulcerative colitis	University of Guelph, Canada		Human, Homo sapiens	female	37	ulcerative colitis	Gastrointestinal tract	No	37 ⁰C	Anaerobic	BHI-S
Parabacteroides sp. 20_3	Bacteroidetes	Tannerellaceae	469591.4		469591	WGS	ACRQ00000000	NZ_ACRQ00000000	61	5749901	45	the human gastrointestinal tract	University of Guelph, Canada		Human, Homo sapiens	female	49		Gastrointestinal tract; Colon	No	37 ⁰C	Anaerobic	BHI-S
Parabacteroides sp. D13	Bacteroidetes	Tannerellaceae	563193.3		563193	WGS	ACPW00000000	NZ_ACPW00000000	22	5370710	45.2	inflamed biopsy tissue from a 27 year old male patient with ulcerative colitis	University of Guelph, Canada		Human, Homo sapiens	male	27	ulcerative colitis	Gastrointestinal tract	No	37 ⁰C	Anaerobic	BHI-S
Veillonella sp. 3_1_44	Firmicutes	Veillonellaceae	457416.3		457416	WGS	ADCV00000000	NZ_ADCV00000000	16	2163458	38.6	healthy biopsy tissue from a 25 year old male patient with Crohn's disease	University of Guelph, Canada		Human, Homo sapiens	male	25	Crohn's disease	Gastrointestinal tract; Descending colon	No	37 ⁰C	Anaerobic	RCM+ (ATCC 1252)

## Sheet: Supplemental table S2
Supplementary Table S2: smMIP mutation analysis
			Mutations confirmed from Ahmed et al.(2013)						From Ahmed et al. (2013)b		additional variants detected with smMIP panel
Cel Lines	gender	MSI/MSSa	KRAS	%	BRAF	%	PIK3CA	%	PTEN	TP53	CTNNB1	%	CXCR4	%	EGFR	%	HRAS	%	MYD88	%	PDGFRA	%	SF3B1	%
HCT116	F	MSI	c.38G>A (p.Gly13Asp)	51	--	--	c.3140A>G (p.His1047Arg)	51	--	--	c.133_135delTCT (p.Ser45del)	54	c.1002C>A p.=	0.58	c.2361G>A p.=	100	--	--	c.510G>A (p.Met170Ile)	50	c.1701A>G p.=	100	c.2631T>C p.=	52
CACO-2	F	MSS	--	--	--	--	--	--	--	c.610G>T (p.Glu204*)	--	--	--	--	c.2361G>A p.=	49	c.81T>C p.=	100	--	--	c.1701A>G p.=	100	c.2631T>C p.=	21
HCT15	M	MSI	c.38G>A (p.Gly13Asp)	51	--	--	c.1633G>A (p.Glu545Lys) & c.1645G>A (p.Asp549Asn)	52	--	c.722C>T (p.Ser241Phe)	--	--	--	--	c.2361G>A p.=	51	c.81T>C p.=	46	c.790C>T (p.Arg264Ter)	49	c.1701A>G p.=	100	c.2631T>C p.=	52
HT29	F	MSS	--	--	c.1799T>A (p.Val600Glu)	24	--	--	--	c.818G>A (p.Arg273His)	--	--	--	--	c.2361G>A p.=	68	c.81T>C p.=	81	--	--	c.1701A>G p.=	100	c.2631T>C p.=	100
SW480	F	MSS	c.35G>T (p.Gly12Val)	100	--	--	--	--	--	c.818G>A (p.Arg273His) & c.925C>T (p.Pro309Ser)	--	--	--	--	c.2361G>A p.=	100	c.81T>C p.=	100	--	--	c.1701A>G p.= c.2472C>T p.=	100	c.2631T>C p.=	34
HEK293T	F	MSS	--	--	--	--	--	--	ND	ND	--	--	--	--	c.2361G>A p.=	100	--	--	--	--	c.1701A>G p.=	100	c.2631T>C p.=	100
green cells represent pathogenic mutations, ND = not done, aMSI (based on BAT25, NR21, NR22, NR24, NR27), bnot tested with smMIP panel
no variants detected in CHEK2, ERBB2, EZH2, GNA11, GNAQ, GNAS, H3F3A, H3F3B, IDH1, IDH2, JAK2, MPL, and NRAS

## Sheet: Supplemental table S3
Supplementary Table S3: Growth rate change of cell lines by bacterial cells
Bacterial cells		growth rates							growth rates (z-scores)
Bacteria	Family	Caco2	HT29	HCT15	SW480	HEK293T	HCT116	Average	Caco2-z	HT29-z	HCT15-z	SW480-z	HEK293T-z	HCT116-z	Average	Caco2-p	Caco2 (FDR-p)	HT29-p	HT29 (FDR-p)	HCT15-p	HCT15 (FDR-p)	SW480-p	SW480 (FDR-p)	HEK293T-p	HEK293T (FDR-p)	HCT116-p	HCT116(FDR-p)
Acidaminococcus sp. D21	Acidaminococcaceae	0.000909937	-0.0606662	-0.0145893	-0.0654031	-0.0693516	-0.0779468	-0.0478412	0.9202	0.28968	0.886795	0.28144	0.133663	-0.0772526	0.405754	0.177902	1	0.385646	1	0.186768	1	0.388812	1	0.446651	1	0.469105	1
Akkermansia muciniphila	Akkermansiaceae	-0.000188646	-0.0491676	0.0254188	-0.0486173	-0.084055	-0.0517284	-0.034723	0.902388	0.572112	1.62163	0.758977	-0.261793	0.665107	0.709737	0.182596	1	0.282952	1	0.051842	0.998778	0.223147	1	0.396391	1	0.252254	1
Bacteroides dorei 5_1_36/D4	Bacteroidaceae	-0.0530427	-0.0687969	-0.0641714	-0.075207	-0.0409472	-0.0756295	-0.0629658	0.0454417	0.0899724	-0.0238881	0.00253233	0.897611	-0.01164	0.166672	0.481815	1	0.464031	1	0.490438	1	0.498986	1	0.183868	1	0.49534	1
Bacteroides eggerthii 1_2_48FAA	Bacteroidaceae	-0.00324026	-0.0340289	-0.0415995	-0.0378534	-0.029293	-0.0254438	-0.0285765	0.852911	0.943952	0.390694	1.0652	1.21106	1.40934	0.978858	0.196036	1	0.171762	1	0.347511	1	0.14256	1	0.112135	0.999999	0.0786478	0.99995
Bacteroides fragilis 3_1_12	Bacteroidaceae	-0.00153136	-0.118568	-0.082305	-0.106335	-0.0753666	-0.0909898	-0.0791826	0.880618	-1.13251	-0.356951	-0.883021	-0.0281148	-0.446558	-0.327755	0.188437	1	0.127888	0.999999	0.360101	1	0.187787	1	0.488746	1	0.327039	1
Bacteroides fragilis 86-5443-2-2 (ETBF)	Bacteroidaceae	-0.132629	-0.104654	-0.112507	-0.117244	-0.104203	-0.110168	-0.113567	-1.24493	-0.790746	-0.911668	-1.19338	-0.803673	-0.98958	-0.988995	0.105789	0.999998	0.213747	1	0.180141	1	0.115553	0.999999	0.209989	1	0.160353	1
Bacteroides fragilis 9343 delta cap	Bacteroidaceae	-0.132059	-0.103746	-0.117706	-0.123528	-0.102072	-0.117451	-0.116094	-1.23569	-0.768464	-1.00716	-1.37214	-0.746376	-1.19579	-1.05427	0.107493	0.999999	0.220316	1	0.156091	1	0.0842715	0.999982	0.22694	1	0.115082	0.999999
Bacteroides fragilis 9343 delta cap delta pilus 77	Bacteroidaceae	-0.121724	-0.0995733	-0.103926	-0.123906	-0.104955	-0.113346	-0.111238	-1.06813	-0.665964	-0.754065	-1.3829	-0.823895	-1.07956	-0.962419	0.141898	1	0.25198	1	0.224621	1	0.0826146	0.999979	0.204189	1	0.139337	1
Bacteroides fragilis 9343 delta tsr 15 M4	Bacteroidaceae	-0.117574	-0.074587	-0.0703639	-0.109855	-0.0887056	-0.0999279	-0.0935023	-1.00084	-0.0522461	-0.137626	-0.983163	-0.386871	-0.699635	-0.543396	0.157615	1	0.479094	1	0.445079	1	0.161926	1	0.34893	1	0.241321	1
Bacteroides fragilis K570 clinda R (ETBF)	Bacteroidaceae	0.0514447	-0.00276486	0.0336613	-0.0504501	-0.0609138	-0.0347129	-0.0106226	1.73954	1.71187	1.77302	0.706837	0.3606	1.14689	1.23979	0.0404426	0.996644	0.0429166	0.997074	0.0376061	0.993653	0.239073	1	0.358732	1	0.124894	1
Bacteroides fragilis NCTC 9343 (NTBF)	Bacteroidaceae	-0.109925	-0.0837882	-0.0817344	-0.114684	-0.0859904	-0.102047	-0.0963615	-0.876814	-0.278247	-0.34647	-1.12055	-0.313847	-0.759623	-0.615925	0.189469	1	0.390041	1	0.364044	1	0.130415	0.999999	0.376406	1	0.222953	1
Bacteroides fragilis VPI clinda R (ETBF)	Bacteroidaceae	-0.0861629	-0.0860335	-0.0808044	-0.113608	-0.0831918	-0.105401	-0.0925336	-0.491551	-0.333396	-0.32939	-1.08993	-0.238575	-0.854605	-0.556241	0.310916	1	0.368981	1	0.370499	1	0.137042	1	0.405397	1	0.195566	1
Bacteroides massiliensis 3972 T(B)2	Bacteroidaceae	-0.129374	-0.103565	-0.0936544	-0.120619	-0.104829	-0.105931	-0.109662	-1.19215	-0.764007	-0.565407	-1.28938	-0.820524	-0.869603	-0.916845	0.115793	0.999999	0.221643	1	0.285233	1	0.0978583	0.999996	0.205149	1	0.191436	1
Bacteroides ovatus 3_8_47FAA	Bacteroidaceae	-0.0568267	-0.127821	-0.0850314	-0.10907	-0.082969	-0.0952934	-0.0928351	-0.0159101	-1.35979	-0.407027	-0.960817	-0.232583	-0.56841	-0.590756	0.493631	1	0.086205	0.999974	0.341476	1	0.167486	1	0.407729	1	0.28421	1
Bacteroides ovatus 3725 D9 iii	Bacteroidaceae	-0.116679	-0.105878	-0.0926822	-0.116313	-0.112849	-0.126941	-0.111891	-0.986324	-0.820828	-0.54755	-1.16689	-1.03623	-1.46449	-1.00372	0.16115	1	0.205063	1	0.291349	1	0.120812	0.999999	0.149212	1	0.0708396	0.99989
Bacteroides ovatus S47R17	Bacteroidaceae	-0.0937309	-0.0960579	-0.0751826	-0.108546	-0.0927991	-0.102974	-0.0948817	-0.614255	-0.579619	-0.226133	-0.94592	-0.49697	-0.785868	-0.608127	0.268821	1	0.280409	1	0.410244	1	0.17126	1	0.308998	1	0.215175	1
Bacteroides sp. 1_1_14	Bacteroidaceae	-0.0193528	-0.0842418	-0.0590357	-0.0687196	-0.0596607	-0.0567602	-0.0579618	0.591671	-0.289388	0.0704409	0.187092	0.394304	0.522634	0.246125	0.276349	1	0.385758	1	0.471824	1	0.42554	1	0.346174	1	0.299984	1
Bacteroides sp. 1_1_30	Bacteroidaceae	0.0339895	-0.0279734	-0.0130042	-0.0258677	-0.0443306	-0.0227293	-0.0166526	1.45653	1.09269	0.915909	1.40618	0.806612	1.4862	1.19402	0.0719279	0.999929	0.136435	1	0.179026	1	0.0791149	0.999972	0.20914	1	0.0679344	0.999868
Bacteroides sp. 1_1_6	Bacteroidaceae	-0.0440099	-0.088086	-0.0874408	-0.0870764	-0.0695604	-0.0712598	-0.0745722	0.191894	-0.383811	-0.45128	-0.335137	0.128045	0.112087	-0.123034	0.423652	1	0.350066	1	0.32533	1	0.368323	1	0.448881	1	0.455223	1
Bacteroides sp. 2_1_16	Bacteroidaceae	-0.0143482	-0.0624352	-0.0322791	-0.0629013	-0.0395269	-0.0571575	-0.0447747	0.672813	0.246229	0.561884	0.352616	0.935809	0.511386	0.546789	0.249792	1	0.402422	1	0.286435	1	0.36173	1	0.173852	1	0.30392	1
Bacteroides sp. 2_1_22	Bacteroidaceae	-0.209164	-0.16429	-0.188888	-0.133012	-0.140655	-0.160641	-0.166108	-2.48581	-2.25555	-2.31457	-1.64195	-1.78407	-2.41868	-2.15011	0.00630796	0.597968	0.0118066	0.821317	0.0101005	0.763443	0.0497133	0.998922	0.0367063	0.993582	0.0076107	0.667173
Bacteroides sp. 2_1_33B	Bacteroidaceae	-0.0371743	-0.0925085	-0.0538365	-0.061214	-0.073111	-0.0578196	-0.0626106	0.302723	-0.492438	0.165935	0.400618	0.0325518	0.492639	0.150338	0.380651	1	0.310602	1	0.433878	1	0.34384	1	0.486971	1	0.310531	1
Bacteroides sp. 2_1_56FAA	Bacteroidaceae	-0.0145923	-0.0631156	-0.0559923	-0.0559193	-0.0457509	-0.0552374	-0.0484346	0.668855	0.229517	0.12634	0.551244	0.768414	0.565751	0.48502	0.251055	1	0.408924	1	0.449558	1	0.290079	1	0.22033	1	0.285115	1
Bacteroides sp. 2_2_4	Bacteroidaceae	-0.00177549	-0.119452	-0.0872505	-0.0985093	-0.0838044	-0.0805289	-0.0785535	0.87666	-1.15423	-0.447787	-0.660391	-0.255052	-0.150364	-0.298528	0.189511	1	0.123385	0.999999	0.326594	1	0.253768	1	0.399	1	0.440033	1
Bacteroides sp. 3_1_19	Bacteroidaceae	-0.0031182	-0.0757369	-0.036337	-0.0544647	-0.0546481	-0.0395461	-0.0439752	0.85489	-0.0804893	0.487352	0.592625	0.529118	1.01004	0.56559	0.195487	1	0.467813	1	0.312406	1	0.276029	1	0.297726	1	0.155401	1
Bacteroides sp. 3_1_23	Bacteroidaceae	0.0105531	-0.126766	-0.108237	-0.110466	-0.0857677	-0.100458	-0.086857	1.07655	-1.33388	-0.833255	-1.00054	-0.307855	-0.714632	-0.518937	0.140009	1	0.0903655	0.999981	0.201537	1	0.157687	1	0.37869	1	0.236653	1
Bacteroides sp. 3_1_33FAA	Bacteroidaceae	-0.0147144	-0.0598157	-0.0400778	-0.0681377	-0.0371878	-0.0619907	-0.0469873	0.666876	0.31057	0.418643	0.203644	0.998722	0.374537	0.495499	0.251688	1	0.377655	1	0.337208	1	0.41904	1	0.158127	1	0.35352	1
Bacteroides sp. 3_1_40A	Bacteroidaceae	-0.012151	-0.0519572	-0.0371612	-0.0606321	-0.0308385	-0.0486828	-0.0402371	0.708437	0.503593	0.472213	0.41717	1.16949	0.751341	0.670373	0.238575	1	0.306661	1	0.317804	1	0.337748	1	0.120289	1	0.225441	1
Bacteroides sp. 3_2_5	Bacteroidaceae	-0.0132496	-0.0749544	-0.0160476	-0.0662177	-0.049928	-0.0554361	-0.0459722	0.690625	-0.0612705	0.86001	0.258267	0.656069	0.560127	0.493971	0.244149	1	0.475487	1	0.194071	1	0.397755	1	0.255159	1	0.287035	1
Bacteroides sp. 4_1_36	Bacteroidaceae	0.0120178	-0.0485212	-0.000957404	-0.0328788	-0.0208552	-0.0421944	-0.0222315	1.1003	0.587988	1.13717	1.20672	1.43799	0.935056	1.06754	0.134773	1	0.277587	1	0.126911	1	0.112966	0.999999	0.0745134	0.99995	0.174046	1
Bacteroides sp. 4_3_47FAA	Bacteroidaceae	-0.0452305	-0.0839016	-0.0534561	-0.0804435	-0.0521418	-0.0729812	-0.0646925	0.172103	-0.281032	0.172922	-0.146439	0.596526	0.0633458	0.0962375	0.431444	1	0.388969	1	0.431121	1	0.441587	1	0.274722	1	0.474658	1
Bacteroides sp. 9_1_42FAA	Bacteroidaceae	-0.036686	-0.0813501	-0.0847144	-0.0879491	-0.0538127	-0.0689425	-0.0689091	0.31064	-0.218363	-0.401204	-0.359965	0.551588	0.177699	0.0100657	0.377628	1	0.413278	1	0.343623	1	0.35897	1	0.289961	1	0.429238	1
Bacteroides sp. D1	Bacteroidaceae	-0.0488925	-0.137653	-0.100692	-0.113201	-0.0885663	-0.0999279	-0.0981553	0.112731	-1.60127	-0.694672	-1.07834	-0.383126	-0.699635	-0.724053	0.454967	1	0.0540464	0.999117	0.242876	1	0.139609	1	0.350321	1	0.241321	1
Bacteroides sp. D2	Bacteroidaceae	-0.0508455	-0.121799	-0.0848412	-0.0976948	-0.0817576	-0.0851635	-0.087017	0.0810654	-1.21189	-0.403533	-0.637218	-0.200003	-0.281589	-0.442194	0.467583	1	0.111976	0.999997	0.342764	1	0.261273	1	0.420468	1	0.388755	1
Bacteroides sp. D20	Bacteroidaceae	-0.00458298	-0.0703618	-0.0263191	-0.0484137	-0.0508469	-0.0433862	-0.0406518	0.831141	0.051535	0.671352	0.76477	0.631353	0.901312	0.64191	0.202134	1	0.479378	1	0.250258	1	0.221416	1	0.26319	1	0.182882	1
Bacteroides sp. D22	Bacteroidaceae	0.0158018	-0.122888	-0.0802127	-0.104095	-0.0802121	-0.0878781	-0.0765807	1.16165	-1.23863	-0.318521	-0.819294	-0.158435	-0.358449	-0.288613	0.121873	0.999999	0.106949	0.999995	0.374626	1	0.2055	1	0.436841	1	0.359539	1
Bacteroides stercoris 3972 D14 (B)	Bacteroidaceae	-0.11969	-0.08812	-0.0898501	-0.118728	-0.102782	-0.111183	-0.105059	-1.03514	-0.384646	-0.495533	-1.23559	-0.765475	-1.01832	-0.822451	0.149465	1	0.349756	1	0.309506	1	0.107512	0.999998	0.221205	1	0.153425	1
Bacteroides stercoris 4009 N(B)17	Bacteroidaceae	-0.121806	-0.0802275	-0.0796632	-0.109971	-0.0922979	-0.114714	-0.09978	-1.06945	-0.190788	-0.308428	-0.986474	-0.483488	-1.11831	-0.692822	0.141601	1	0.424087	1	0.378472	1	0.161113	1	0.31378	1	0.130893	1
Bacteroides thetaiotaomicron VPI5482	Bacteroidaceae	-0.122375	-0.0699989	-0.0665174	-0.107848	-0.0884967	-0.106637	-0.0936455	-1.07868	0.060448	-0.0669767	-0.926057	-0.381254	-0.889599	-0.54702	0.139533	1	0.475816	1	0.473208	1	0.176375	1	0.351017	1	0.186014	1
Bacteroides uniformis 3978 T3i	Bacteroidaceae	-0.100973	-0.0578879	-0.0466507	-0.0800362	-0.078764	-0.0918947	-0.0760345	-0.731681	0.35792	0.297918	-0.134853	-0.119489	-0.472178	-0.133727	0.231408	1	0.359737	1	0.382489	1	0.446179	1	0.45228	1	0.317816	1
Bacteroides uniformis 3978 T3ii	Bacteroidaceae	-0.089418	-0.05689	-0.0455094	-0.0824217	-0.0811868	-0.0750337	-0.0717433	-0.544327	0.382431	0.31888	-0.202717	-0.184649	0.00523177	-0.0375252	0.292459	1	0.350579	1	0.37449	1	0.419403	1	0.426501	1	0.497906	1
Bacteroides vulgatus 3775 SL(B)10iv	Bacteroidaceae	-0.125142	-0.0693616	-0.0662637	-0.105229	-0.0864082	-0.100899	-0.0922174	-1.12354	0.0761015	-0.0623185	-0.851572	-0.325081	-0.72713	-0.502257	0.129779	1	0.469564	1	0.475069	1	0.196408	1	0.372134	1	0.232802	1
Bacteroides vulgatus 3975 RP4	Bacteroidaceae	-0.14866	-0.0983032	-0.0999525	-0.112357	-0.109341	-0.106063	-0.112446	-1.50485	-0.634768	-0.681086	-1.05434	-0.941857	-0.873352	-0.948375	0.0655138	0.999866	0.262073	1	0.247162	1	0.145029	1	0.172298	1	0.190412	1
Bifidobacterium sp. 12_1_47BFAA	Bifidobacteriaceae	0.016168	-0.0113718	0.02358	-0.0375916	-0.0361853	-0.0292839	-0.0124474	1.16759	1.50046	1.58786	1.07265	1.02569	1.30061	1.27581	0.120672	0.999999	0.0660772	0.999761	0.0555396	0.999209	0.140882	1	0.151683	1	0.095926	0.999994
Ralstonia sp. 5_2_56FAA	Burkholderiaceae	-0.0874649	-0.106729	-0.0592893	-0.110582	-0.0960851	-0.107409	-0.0945933	-0.512662	-0.841718	0.0657827	-1.00385	-0.585348	-0.91147	-0.631545	0.303473	1	0.199157	1	0.473685	1	0.156887	1	0.278475	1	0.180193	1
Ralstonia sp. 5_7_47FAA	Burkholderiaceae	-0.0776998	-0.0757029	-0.0354493	-0.0868145	-0.0866449	-0.095492	-0.0763005	-0.354334	-0.0796537	0.503656	-0.327688	-0.331447	-0.574034	-0.193917	0.361084	1	0.468147	1	0.306638	1	0.371144	1	0.36972	1	0.2823	1
Desulfovibrio sp. 3_1_syn3	Desulfovibrionaceae	-0.103211	-0.000893787	-0.0844608	-0.126903	-0.168015	-0.137799	-0.103547	-0.767964	1.75782	-0.396546	-1.46815	-2.51994	-1.77193	-0.861117	0.220464	1	0.0388731	0.995448	0.345344	1	0.0703435	0.999924	0.00572477	0.557473	0.0376959	0.994826
Desulfovibrio sp. 6_1_46AFAA	Desulfovibrionaceae	-0.103822	-0.0247755	-0.100692	-0.143194	-0.192159	-0.147929	-0.118762	-0.77786	1.17123	-0.694672	-1.93162	-3.16929	-2.05875	-1.24349	0.217532	1	0.119939	0.999999	0.242876	1	0.0262926	0.977257	0.00073567	0.0998911	0.0194195	0.938252
Citrobacter freundii 4_7_47CFAA	Enterobacteriaceae	0.0333792	-0.0939714	-0.0520612	-0.0757888	-0.0548987	-0.0577534	-0.0501824	1.44664	-0.528369	0.198542	-0.0140201	0.522378	0.494514	0.35328	0.0732992	0.999937	0.297986	1	0.421041	1	0.494388	1	0.300074	1	0.309867	1
Citrobacter sp. 30_2	Enterobacteriaceae	0.0360646	-0.0861128	-0.0540901	-0.0764579	-0.0540633	-0.0511325	-0.047632	1.49018	-0.335346	0.161276	-0.0330553	0.544847	0.681979	0.418313	0.0674125	0.999885	0.368244	1	0.435718	1	0.48677	1	0.29228	1	0.246879	1
Enterobacteriaceae bacterium 9_2_54FAA	Enterobacteriaceae	0.025445	-0.0957064	-0.0216272	-0.0770398	-0.0477141	-0.0425917	-0.0432057	1.318	-0.570984	0.757529	-0.0496077	0.715612	0.923808	0.515726	0.09299	0.999994	0.283335	1	0.223581	1	0.480149	1	0.23635	1	0.176961	1
Escherichia coli 4_1_47FAA	Enterobacteriaceae	-0.00177549	-0.0959785	-0.0552314	-0.0836436	-0.0443724	-0.0450414	-0.0543405	0.87666	-0.577669	0.140314	-0.237478	0.805488	0.854446	0.310294	0.189511	1	0.281068	1	0.444014	1	0.405824	1	0.209465	1	0.19561	1
Escherichia coli D9	Enterobacteriaceae	-0.00128723	-0.0982238	-0.0518076	-0.0861163	-0.0527266	-0.0516622	-0.0569706	0.884576	-0.632819	0.2032	-0.307825	0.580797	0.666981	0.232485	0.187367	1	0.26271	1	0.419214	1	0.378702	1	0.28001	1	0.251654	1
Escherichia coli DH5 alpha pks	Enterobacteriaceae	-0.0974743	-0.0696133	-0.0535829	-0.0813453	-0.0707857	-0.0931747	-0.0776627	-0.674947	0.0699181	0.170593	-0.172096	0.0950907	-0.508421	-0.169977	0.249112	1	0.472033	1	0.43204	1	0.431447	1	0.46199	1	0.304962	1
Escherichia coli NC101	Enterobacteriaceae	-0.0698062	-0.0532839	-0.0285171	-0.0735488	-0.0644783	-0.0828462	-0.0620801	-0.226353	0.471004	0.630981	0.0497067	0.264732	-0.215976	0.162349	0.410158	1	0.318236	1	0.263312	1	0.480109	1	0.395254	1	0.414211	1
Escherichia coli NC101 delta pks	Enterobacteriaceae	-0.0840471	-0.0707473	-0.0444527	-0.0795707	-0.0755894	-0.0944989	-0.0748177	-0.457247	0.0420649	0.338289	-0.121611	-0.0341065	-0.545914	-0.129754	0.323177	1	0.483165	1	0.367131	1	0.451437	1	0.486349	1	0.291913	1
Escherichia coli Nissle 1917	Enterobacteriaceae	0.0214168	-0.0189242	0.0217413	-0.0525447	-0.0510558	-0.035375	-0.0191236	1.25269	1.31496	1.55409	0.647248	0.625736	1.12814	1.08714	0.104372	0.999998	0.0934985	0.999984	0.0594423	0.999434	0.25801	1	0.265033	1	0.128806	1
Escherichia coli PL1	Enterobacteriaceae	-0.0564605	-0.064329	-0.0302079	-0.0886473	-0.0759654	-0.0748571	-0.0650779	-0.00997279	0.199714	0.599926	-0.379828	-0.0442176	0.0102308	0.062642	0.496008	1	0.420581	1	0.273585	1	0.351548	1	0.482304	1	0.495904	1
Escherichia sp. 1_1_43	Enterobacteriaceae	0.00444982	-0.0975434	-0.0658833	-0.0848654	-0.0473382	-0.0406054	-0.0552977	0.977593	-0.616107	-0.0553311	-0.272238	0.725723	0.980047	0.289948	0.163301	1	0.268208	1	0.477861	1	0.392357	1	0.233234	1	0.162694	1
Escherichia sp. 3_2_53FAA	Enterobacteriaceae	0.016046	-0.0956724	-0.0629667	-0.08536	-0.0383156	-0.0486828	-0.0524919	1.16561	-0.570149	-0.00176156	-0.286307	0.968389	0.751341	0.337853	0.121072	0.999999	0.283619	1	0.499295	1	0.386942	1	0.165589	1	0.225441	1
Escherichia sp. 4_1_40B	Enterobacteriaceae	0.023736	-0.0988702	-0.0596697	-0.0839054	-0.0472546	-0.0362357	-0.0503666	1.29029	-0.648695	0.0587954	-0.244926	0.72797	1.10377	0.381201	0.0977012	0.999997	0.257542	1	0.476476	1	0.402928	1	0.232544	1	0.134017	1
Klebsiella sp. 1_1_55	Enterobacteriaceae	0.023614	-0.0855005	-0.0139553	-0.0562102	-0.103144	-0.0239872	-0.0431973	1.28831	-0.320305	0.89844	0.542968	-0.775212	1.45058	0.514131	0.0980443	0.999997	0.373948	1	0.183647	1	0.292928	1	0.218314	1	0.0727501	0.999903
Klebsiella sp. 4_1_44FAA	Enterobacteriaceae	0.017999	-0.098462	-0.0160476	-0.0807926	-0.113546	-0.0590775	-0.058321	1.19727	-0.638668	0.86001	-0.156371	-1.05495	0.457021	0.110719	0.114794	0.999999	0.2608	1	0.194071	1	0.437657	1	0.144889	1	0.323259	1
Enterococcus saccharolyticus 30_1	Enterococcaceae	0.0076235	-0.11241	-0.0849046	-0.114277	-0.0640884	-0.0934395	-0.076916	1.02905	-0.981262	-0.404698	-1.10896	0.275218	-0.51592	-0.284429	0.150892	1	0.162395	1	0.342334	1	0.132896	0.999999	0.391208	1	0.302331	1
Coprobacillus sp. 29_1 (D6)	Erysipelotrichaceae	-0.0314372	0.00250817	0.0266868	-0.0347406	-0.0666365	-0.0498084	-0.0255713	0.395741	1.84138	1.64492	1.15375	0.206687	0.719472	0.993659	0.345642	1	0.0323182	0.989605	0.0494079	0.998396	0.123483	0.999999	0.417847	1	0.235158	1
Coprobacillus sp. 3_3_56FAA	Erysipelotrichaceae	-0.0298504	-0.0156583	0.0195222	-0.0386389	-0.0618745	-0.0478221	-0.0290537	0.421469	1.39517	1.51333	1.04285	0.334761	0.775711	0.913882	0.336173	1	0.0807551	0.999961	0.0644352	0.999684	0.147673	1	0.368465	1	0.218167	1
Coprobacillus sp. 8_2_54BFAA	Erysipelotrichaceae	-0.0137378	-4.32977e-05	0.0234532	-0.0347115	-0.0573215	-0.0462331	-0.0214323	0.682709	1.77871	1.58553	1.15458	0.457217	0.820702	1.07991	0.246648	1	0.0371405	0.994401	0.0558021	0.999209	0.123313	0.999999	0.323188	1	0.205098	1
Coprobacillus sp. D7	Erysipelotrichaceae	0.0072573	-0.00569055	0.0316958	-0.0339261	-0.0527684	-0.0469614	-0.0167322	1.02311	1.64	1.73692	1.17693	0.579674	0.800081	1.15945	0.152291	1	0.049914	0.998714	0.0406719	0.995658	0.1188	0.999999	0.28039	1	0.211029	1
Erysipelotrichaceae bacterium 2_2_44A	Erysipelotrichaceae	0.0103089	-0.0212035	0.0294766	-0.0419262	-0.0488837	-0.010878	-0.013851	1.07259	1.25897	1.69616	0.94933	0.684155	1.82176	1.24716	0.140895	1	0.103234	0.999994	0.0443739	0.997262	0.170391	1	0.246191	1	0.033769	0.991562
Erysipelotrichaceae bacterium 21_3	Erysipelotrichaceae	0.0172666	-0.0110316	0.0380362	-0.0355261	-0.033303	-0.0233251	-0.00798051	1.1854	1.50882	1.85338	1.13141	1.1032	1.46933	1.37525	0.11712	0.999999	0.0650072	0.999743	0.0314569	0.986198	0.128119	0.999999	0.134141	1	0.0701839	0.999888
Erysipelotrichaceae bacterium 3_1_53	Erysipelotrichaceae	-0.0396156	-0.0194004	0.0081094	-0.0377952	-0.0400282	-0.0329253	-0.0269426	0.263142	1.30326	1.30371	1.06685	0.922327	1.19751	1.00947	0.395869	1	0.0954747	0.999985	0.0953986	0.999991	0.142186	1	0.177347	1	0.114748	0.999999
Erysipelotrichaceae bacterium 5_2_54FAA	Erysipelotrichaceae	-0.0269208	-0.0602239	-0.0128774	-0.0595266	-0.0698946	-0.0494773	-0.0464868	0.468967	0.300543	0.918238	0.44862	0.119058	0.728845	0.497378	0.318966	1	0.381484	1	0.178415	1	0.326292	1	0.452451	1	0.232276	1
Erysipelotrichaceae bacterium 6_1_45	Erysipelotrichaceae	-0.030949	-0.0467522	0.014323	-0.0521083	-0.0387333	-0.0564954	-0.0351192	0.403657	0.631439	1.41783	0.659663	0.957154	0.530132	0.766646	0.342718	1	0.263162	1	0.0774048	0.999931	0.254002	1	0.168409	1	0.297373	1
Eubacterium sp. 3_1_31	Eubacteriaceae	0.0210506	-0.0311032	0.00462217	-0.0102746	-0.0212729	-0.0412013	-0.0130299	1.24675	1.01581	1.23966	1.84978	1.42676	0.963175	1.29032	0.105454	0.999998	0.154022	1	0.106759	0.999997	0.0317131	0.988661	0.0761143	0.999957	0.166894	1
Fusobacterium gonidiaformans 3-1-5R	Fusobacteriaceae	-0.0152026	-0.0816903	-0.0811003	-0.0585375	-0.0217742	-0.0610638	-0.0532281	0.65896	-0.226719	-0.334825	0.476759	1.41328	0.400782	0.398039	0.254228	1	0.410016	1	0.368441	1	0.316179	1	0.0780698	0.999964	0.343779	1
Fusobacterium necrophorum D12	Fusobacteriaceae	0.0376514	-0.0254559	-0.0254314	-0.0388134	-0.041699	-0.0791386	-0.0288145	1.51591	1.15452	0.687656	1.03789	0.877389	-0.110996	0.860394	0.0641098	0.999851	0.123325	0.999999	0.245085	1	0.148826	1	0.189313	1	0.455657	1
Fusobacterium necrophorum subsp. funduliforme 1_1_36S	Fusobacteriaceae	0.0169004	0.0081214	-0.00209868	-0.0150165	-0.0102036	0.0176577	0.00256012	1.17946	1.97926	1.11621	1.71488	1.72447	2.62973	1.724	0.118296	0.999999	0.0235102	0.966697	0.13134	1	0.0426415	0.997332	0.0417749	0.996571	0.00415939	0.453581
Fusobacterium nucleatum subsp. animalis 11_3_2	Fusobacteriaceae	0.076468	-0.0528757	-0.00228889	-0.0416644	-0.0295436	-0.00154265	-0.00857455	2.14526	0.481032	1.11272	0.956778	1.20431	2.08609	1.33103	0.0156714	0.893857	0.314655	1	0.132088	1	0.168504	1	0.11343	0.999999	0.0181604	0.927255
Fusobacterium nucleatum subsp. animalis 21_1A	Fusobacteriaceae	-0.14508	-0.143334	-0.188824	-0.122219	-0.112543	-0.127272	-0.139879	-1.44679	-1.74082	-2.31341	-1.3349	-1.02799	-1.47386	-1.5563	0.0732776	0.999937	0.0403314	0.996142	0.010132	0.763443	0.0901993	0.999989	0.151141	1	0.0695739	0.999887
Fusobacterium nucleatum subsp. animalis 3_1_33	Fusobacteriaceae	-0.0964977	-0.1433	-0.175382	-0.118961	-0.120855	-0.13184	-0.131139	-0.659114	-1.73998	-2.06652	-1.24221	-1.25156	-1.60321	-1.4271	0.254178	1	0.0404042	0.996142	0.0190544	0.929693	0.106288	0.999998	0.104577	0.999999	0.0538332	0.999289
Fusobacterium nucleatum subsp. animalis 7_1	Fusobacteriaceae	-0.170347	-0.129318	-0.198018	-0.13627	-0.139402	-0.120982	-0.149056	-1.85646	-1.39655	-2.48227	-1.73464	-1.75037	-1.29577	-1.75268	0.0312383	0.987862	0.0805481	0.999961	0.00637154	0.599101	0.040872	0.996845	0.0395069	0.995489	0.0967554	0.999994
Fusobacterium nucleatum subsp. animalis D11	Fusobacteriaceae	-0.0425451	-0.0935972	-0.0499689	-0.0779125	-0.0540633	-0.079602	-0.0662815	0.215643	-0.519177	0.236972	-0.0744363	0.544847	-0.124119	0.0466217	0.414342	1	0.301191	1	0.406021	1	0.470229	1	0.29228	1	0.45044	1
Fusobacterium nucleatum subsp. Nucleatum ATCC 25586	Fusobacteriaceae	-0.157164	-0.140476	-0.153635	-0.141594	-0.150012	-0.134091	-0.146162	-1.64272	-1.67063	-1.66708	-1.8861	-2.03573	-1.66695	-1.76153	0.0496336	0.999016	0.046828	0.998132	0.0471779	0.998039	0.0292033	0.984225	0.0205369	0.944109	0.0471903	0.998306
Fusobacterium nucleatum subsp. Polymorphum ATCC 10953	Fusobacteriaceae	-0.148741	-0.12908	-0.135438	-0.143456	-0.144247	-0.131774	-0.138789	-1.50616	-1.3907	-1.33285	-1.93906	-1.88069	-1.60134	-1.60847	0.0653451	0.999866	0.0814288	0.999961	0.0905348	0.999985	0.0258402	0.976334	0.0295661	0.98312	0.0540393	0.999289
Fusobacterium nucleatum subsp. vincentii 3_1_27	Fusobacteriaceae	-0.0851457	-0.149015	-0.17906	-0.13339	-0.119018	-0.130185	-0.132636	-0.475059	-1.88036	-2.13406	-1.65271	-1.20212	-1.55635	-1.48344	0.316786	1	0.0295881	0.985077	0.0161184	0.895516	0.0486147	0.998803	0.113853	0.999999	0.0591744	0.999617
Fusobacterium nucleatum subsp. vincentii 3_1_36A2	Fusobacteriaceae	-0.114197	-0.138469	-0.184703	-0.135892	-0.12119	-0.116612	-0.135177	-0.946082	-1.62133	-2.23771	-1.72388	-1.26054	-1.17205	-1.4936	0.171218	1	0.051874	0.998906	0.0123691	0.824914	0.0418278	0.997131	0.102951	0.999999	0.119776	0.999999
Fusobacterium nucleatum subsp. vincentii 4_1_13	Fusobacteriaceae	-0.115418	-0.150784	-0.174939	-0.128765	-0.128249	-0.137336	-0.139248	-0.965873	-1.92382	-2.05837	-1.52112	-1.45041	-1.75881	-1.61306	0.166217	1	0.0267735	0.978215	0.0194377	0.932064	0.0634565	0.999826	0.0727744	0.999942	0.0387898	0.995394
Fusobacterium periodonticum 1_1_41FAA	Fusobacteriaceae	-0.106995	-0.151567	-0.173861	-0.119775	-0.12946	-0.134886	-0.136091	-0.829316	-1.94303	-2.03857	-1.26538	-1.48299	-1.68945	-1.54146	0.202651	1	0.0256018	0.974848	0.0203961	0.939345	0.102084	0.999997	0.0683586	0.999899	0.0450089	0.997911
Fusobacterium periodonticum 2_1_31	Fusobacteriaceae	-0.122253	-0.126086	-0.153445	-0.105404	-0.14479	-0.109462	-0.126907	-1.0767	-1.31717	-1.66358	-0.856537	-1.8953	-0.969584	-1.29648	0.139974	1	0.0931278	0.999984	0.0475241	0.998039	0.195031	1	0.0285944	0.981212	0.16529	1
Fusobacterium ulcerans 12-1B	Fusobacteriaceae	-0.122864	-0.114825	-0.118192	-0.091731	-0.133679	-0.0980741	-0.113228	-1.0866	-1.04059	-1.01609	-0.467556	-1.59646	-0.647145	-0.975739	0.137776	1	0.148197	1	0.153956	1	0.319472	1	0.0545789	0.999394	0.258044	1
Dorea formicigenerans 4_6_53AFAA	Lachnospiraceae	-0.0203293	-0.0511067	-0.00431783	-0.0481809	-0.0660517	-0.0607327	-0.0417865	0.575838	0.524483	1.07545	0.771391	0.222415	0.410155	0.596623	0.281688	1	0.29934	1	0.140254	1	0.219446	1	0.411695	1	0.340325	1
Lachnospiraceae bacterium 1_1_57FAA	Lachnospiraceae	0.0699986	-0.0405946	-0.0191544	-0.0185075	-0.0442471	-0.0539795	-0.0177474	2.04036	0.782682	0.802947	1.61556	0.808859	0.601369	1.10863	0.0203076	0.944582	0.216111	1	0.210199	1	0.0524913	0.999232	0.208493	1	0.273104	1
Lachnospiraceae bacterium 2_1_46FAA	Lachnospiraceae	-0.0601224	-0.0185386	0.0158236	-0.0410535	-0.0377447	-0.0703108	-0.0353244	-0.0693455	1.32443	1.44539	0.974158	0.983743	0.138956	0.799555	0.472262	1	0.0919211	0.999983	0.073473	0.999895	0.164152	1	0.161784	1	0.444552	1
Lachnospiraceae bacterium 2_1_58FAA	Lachnospiraceae	-0.10846	-0.0746709	-0.0682927	-0.0776798	-0.0830247	-0.111227	-0.0872259	-0.853065	-0.0543072	-0.0995843	-0.0678154	-0.234081	-1.01957	-0.388071	0.195993	1	0.47827	1	0.4602	1	0.472873	1	0.407146	1	0.153128	1
Lachnospiraceae bacterium 3_1_46FAA	Lachnospiraceae	-0.204728	-0.128308	-0.203893	-0.155994	-0.194178	-0.140271	-0.171229	-2.41391	-1.37176	-2.59018	-2.29577	-3.22359	-1.84192	-2.28952	0.00771184	0.669473	0.0843305	0.999969	0.00467262	0.490555	0.010619	0.785042	0.000608712	0.0839471	0.0322793	0.989884
Lachnospiraceae bacterium 3_1_57FAA_CT1	Lachnospiraceae	0.0352101	-0.0559375	-0.0538999	-0.0528647	-0.0381903	-0.0415986	-0.0345468	1.47632	0.405828	0.16477	0.638145	0.971759	0.951928	0.768126	0.0692445	0.999905	0.341918	1	0.434338	1	0.26097	1	0.164748	1	0.169731	1
Lachnospiraceae bacterium 4_1_37FAA	Lachnospiraceae	0.0662146	-0.0346072	0.00170557	-0.0239186	-0.0286247	-0.0116725	-0.00515046	1.97901	0.929747	1.18609	1.46163	1.22903	1.79927	1.43079	0.0235237	0.964303	0.175418	1	0.116985	0.999999	0.0712298	0.999928	0.108734	0.999999	0.0354979	0.993179
Lachnospiraceae bacterium 5_1_57FAA	Lachnospiraceae	-0.0487297	-0.0247755	0.00749649	-0.0764579	-0.0653972	-0.084038	-0.0486503	0.11537	1.17123	1.29245	-0.0330553	0.240016	-0.24972	0.422716	0.453918	1	0.119939	0.999999	0.0973279	0.999992	0.48677	1	0.404836	1	0.401067	1
Lachnospiraceae bacterium 5_1_63FAA	Lachnospiraceae	-0.0252933	-0.00409163	0.0359016	-0.038668	-0.0356979	-0.0722088	-0.023343	0.495355	1.67928	1.81417	1.04202	1.03879	0.0852166	1.02581	0.309569	1	0.0459849	0.997999	0.0343447	0.99042	0.147865	1	0.148615	1	0.465927	1
Lachnospiraceae bacterium 8_1_57FAA	Lachnospiraceae	-0.22255	-0.13416	-0.209642	-0.156285	-0.194637	-0.144199	-0.176912	-2.70285	-1.51549	-2.69577	-2.30404	-3.23595	-1.95315	-2.40121	0.00334168	0.384521	0.0641625	0.999732	0.00341407	0.390969	0.010388	0.780002	0.0005828	0.0810565	0.0250027	0.97185
Lachnospiraceae bacterium 9_1_43BFAA	Lachnospiraceae	-0.0586577	-0.0176768	-0.00687513	-0.0421299	-0.0589227	-0.0854946	-0.0449595	-0.0455964	1.3456	1.02848	0.943536	0.414152	-0.290962	0.565868	0.481753	1	0.0884664	0.999978	0.151025	1	0.171869	1	0.338856	1	0.385155	1
Lactobacillus casei Shirota	Lactobacillaceae	-0.106385	-0.0834026	-0.0879269	-0.0713281	-0.0706047	-0.101605	-0.0868754	-0.819421	-0.268777	-0.460208	0.112882	0.099959	-0.747126	-0.347115	0.205464	1	0.393692	1	0.322111	1	0.454907	1	0.460051	1	0.226713	1
Pediococcus acidilactici 7_4	Lactobacillaceae	-0.153014	-0.105844	-0.0240999	-0.0635413	-0.146921	-0.124425	-0.102974	-1.57543	-0.819992	0.712111	0.334408	-1.95259	-1.39325	-0.782459	0.0569512	0.999635	0.205301	1	0.237434	1	0.368599	1	0.0250353	0.969768	0.0810441	0.999961
Peptostreptococcus stomatis DSM17678	Peptostreptococcaceae	0.0120178	-0.0734576	-0.0523782	-0.0417517	-0.0543975	-0.0578196	-0.0446311	1.1003	-0.0245043	0.192719	0.954295	0.535859	0.492639	0.541884	0.134773	1	0.490191	1	0.423328	1	0.169131	1	0.295386	1	0.310531	1
Propionibacterium sp. 5_U_42AFAA	Propionibacteriaceae	-0.0437658	-0.0642723	0.0472298	-0.0416353	-0.123612	-0.0862891	-0.0520575	0.195853	0.201107	2.02224	0.957606	-1.3257	-0.313458	0.289607	0.422097	1	0.420035	1	0.0212166	0.944704	0.168295	1	0.0917098	0.999994	0.376554	1
Pseudomonas sp. 2_1_26	Pseudomonadaceae	-0.0569488	-0.123704	-0.102151	-0.142379	-0.0613315	-0.126544	-0.102176	-0.0178892	-1.25868	-0.721457	-1.90844	0.349366	-1.45324	-0.835058	0.492839	1	0.103287	0.999994	0.234546	1	0.0277426	0.98107	0.362953	1	0.0723818	0.999903
Ruminococcaceae bacterium D16	Ruminococcaceae	-0.126037	-0.134727	-0.136008	-0.118379	-0.167263	-0.118268	-0.133447	-1.13805	-1.52941	-1.34333	-1.22566	-2.49971	-1.21891	-1.49251	0.126727	0.999999	0.0624269	0.999683	0.0888314	0.999983	0.109366	0.999998	0.00606434	0.575853	0.110639	0.999998
Streptococcus agalactiae ATCC 13813	Streptococcaceae	-0.0531647	-0.0543499	-0.0581269	-0.0493543	-0.0588252	-0.0794475	-0.0588781	0.0434626	0.444822	0.0871329	0.738011	0.416773	-0.119745	0.26841	0.482606	1	0.327667	1	0.465163	1	0.229477	1	0.337894	1	0.452178	1
Streptococcus bovis 1067	Streptococcaceae	-0.0576811	-0.0546901	-0.0728789	-0.0560647	-0.0552329	-0.0858918	-0.0637399	-0.0297637	0.436466	-0.18382	0.547106	0.51339	-0.30221	0.163528	0.488087	1	0.330701	1	0.426827	1	0.291502	1	0.303217	1	0.380847	1
Streptococcus bovis 1212	Streptococcaceae	-0.0985728	-0.0581941	-0.0768945	-0.0622128	-0.0602176	-0.0607327	-0.0694708	-0.692759	0.3504	-0.257576	0.372203	0.379325	0.410155	0.0936246	0.243477	1	0.362564	1	0.398023	1	0.354391	1	0.351735	1	0.340325	1
Streptococcus bovis 1293	Streptococcaceae	-0.0961315	-0.042409	-0.0819246	-0.044913	-0.0537292	-0.0579961	-0.0628506	-0.653177	0.738117	-0.349964	0.864361	0.553834	0.48764	0.273469	0.256092	1	0.229445	1	0.362728	1	0.192873	1	0.289189	1	0.312304	1
Streptococcus bovis 1294	Streptococcaceae	-0.0910048	-0.0347206	-0.0673839	-0.0360497	-0.0444559	-0.0213609	-0.0491627	-0.570055	0.926962	-0.0828923	1.11651	0.803241	1.52494	0.619785	0.28365	1	0.17614	1	0.466854	1	0.131276	0.999999	0.210114	1	0.0629799	0.999758
Streptococcus bovis 1361	Streptococcaceae	-0.101014	-0.0473078	-0.0835308	-0.0524186	-0.0480761	-0.0478001	-0.0633579	-0.732341	0.617791	-0.379466	0.650835	0.705875	0.776336	0.273172	0.231207	1	0.267651	1	0.351683	1	0.256849	1	0.239373	1	0.217982	1
Streptococcus bovis 1364	Streptococcaceae	-0.100404	-0.033734	-0.0695396	-0.037388	-0.0501368	-0.0397668	-0.0551615	-0.722445	0.951194	-0.122487	1.07844	0.650451	1.00379	0.473157	0.234242	1	0.169918	1	0.451088	1	0.139587	1	0.256973	1	0.156902	1
Streptococcus bovis 1365	Streptococcaceae	-0.0962536	-0.0373061	-0.0878423	-0.0387262	-0.0515292	-0.0555243	-0.061197	-0.655156	0.863456	-0.458656	1.04037	0.613003	0.557627	0.326774	0.255453	1	0.193122	1	0.32267	1	0.148249	1	0.269235	1	0.28789	1
Streptococcus bovis 1417	Streptococcaceae	-0.0661036	-0.0415585	-0.0699201	-0.0429154	-0.0549823	-0.0695605	-0.0575067	-0.166321	0.759007	-0.129475	0.921191	0.520131	0.160202	0.344123	0.433725	1	0.223138	1	0.448314	1	0.177643	1	0.300858	1	0.436142	1
Streptococcus bovis 1445	Streptococcaceae	-0.0979625	-0.0376803	-0.0814596	-0.0516816	-0.0518355	-0.0465642	-0.0611973	-0.682863	0.854265	-0.341424	0.671801	0.604764	0.811329	0.319645	0.246599	1	0.19566	1	0.365947	1	0.250114	1	0.271972	1	0.207782	1
Streptococcus bovis 1459	Streptococcaceae	-0.0172777	0.0129522	-0.0172523	-0.0357006	-0.0546899	-0.0418634	-0.0256386	0.625315	2.09791	0.837883	1.12644	0.527995	0.944429	1.02666	0.265171	1	0.0176377	0.922888	0.200233	1	0.129165	0.999999	0.298117	1	0.17164	1
Streptococcus bovis 207	Streptococcaceae	-0.0711083	-0.054452	-0.0678066	-0.0327139	-0.0629467	-0.0492566	-0.0563807	-0.247464	0.442316	-0.090656	1.21141	0.305926	0.735094	0.392771	0.401943	1	0.328576	1	0.463758	1	0.112067	0.999999	0.379427	1	0.230366	1
Streptococcus bovis 992	Streptococcaceae	-0.0973522	-0.0885056	-0.113965	-0.089074	-0.0663719	-0.11648	-0.0952914	-0.672968	-0.394116	-0.938453	-0.391967	0.213802	-1.1683	-0.558666	0.249742	1	0.346243	1	0.173172	1	0.34704	1	0.415062	1	0.120529	0.999999
Streptococcus bovis NCTC8133	Streptococcaceae	0.00200852	-0.00616682	-0.00679059	-0.0505083	-0.0498027	-0.0637121	-0.029162	0.938011	1.62831	1.03004	0.705182	0.659439	0.325796	0.881128	0.173285	1	0.0511347	0.998853	0.15066	1	0.239589	1	0.254074	1	0.371862	1
Streptococcus bovis NTB22	Streptococcaceae	-0.0891738	-0.0524448	-0.0678489	-0.038028	-0.0554278	-0.0613065	-0.060705	-0.540369	0.491616	-0.0914324	1.06023	0.508147	0.393908	0.303683	0.293826	1	0.310893	1	0.463449	1	0.143686	1	0.305058	1	0.346321	1
Streptococcus bovis NTB7	Streptococcaceae	-0.0600004	-0.0653042	-0.0774863	-0.0579848	-0.0573215	-0.0882753	-0.0677287	-0.0673664	0.17576	-0.268445	0.492483	0.457217	-0.369697	0.0699921	0.473052	1	0.430002	1	0.39382	1	0.310586	1	0.323188	1	0.355327	1
Streptococcus gallolyticus 9L-1503 1121 L	Streptococcaceae	-0.0924696	-0.0513222	-0.0852216	-0.0466973	-0.044623	-0.057952	-0.0630476	-0.593804	0.51919	-0.410521	0.8136	0.798747	0.48889	0.269351	0.275633	1	0.301187	1	0.34019	1	0.20713	1	0.211416	1	0.31186	1
Streptococcus gallolyticus NTB1	Streptococcaceae	-0.0791645	-0.0340742	-0.0770213	-0.0421978	-0.0503318	-0.0367212	-0.0532518	-0.378084	0.942838	-0.259905	0.941605	0.645209	1.09003	0.496948	0.352198	1	0.172047	1	0.397121	1	0.172363	1	0.258672	1	0.13702	1
Streptococcus gallolyticus NTB11	Streptococcaceae	-0.0535309	-0.0288352	-0.0482781	-0.0250143	-0.0493849	-0.0308508	-0.0393157	0.0375254	1.07152	0.268027	1.43045	0.670674	1.25624	0.789074	0.484981	1	0.141135	1	0.393982	1	0.075585	0.999957	0.250474	1	0.103727	0.999997
Streptococcus gallolyticus NTB12	Streptococcaceae	-0.0949109	-0.068434	-0.105469	-0.0671583	-0.0506659	-0.0787855	-0.0775706	-0.633386	0.0988855	-0.782402	0.231507	0.636221	-0.100998	-0.0916955	0.262525	1	0.460479	1	0.216193	1	0.408149	1	0.261598	1	0.459637	1
Streptococcus gallolyticus NTB4	Streptococcaceae	-0.0481601	-0.0375102	-0.0682715	-0.0369613	-0.0565139	-0.0507574	-0.0496957	0.124605	0.858443	-0.0991961	1.09058	0.478938	0.692602	0.524328	0.450247	1	0.194504	1	0.460355	1	0.136899	1	0.315401	1	0.243527	1
Streptococcus gallolyticus subsp. macedonicus NTB3	Streptococcaceae	-0.0827044	-0.0325093	-0.0478554	-0.0262168	-0.046823	-0.0506249	-0.047789	-0.435477	0.981275	0.275791	1.39624	0.739579	0.696351	0.608961	0.331061	1	0.162391	1	0.390987	1	0.0805944	0.999975	0.229001	1	0.24235	1
Streptococcus gallolyticus UCN34	Streptococcaceae	-0.0757467	-0.0334619	-0.0675107	-0.022687	-0.0430636	-0.0318218	-0.0457153	-0.322669	0.957879	-0.0852214	1.49666	0.84069	1.22875	0.686015	0.373049	1	0.168226	1	0.465925	1	0.0665679	0.99988	0.199445	1	0.108786	0.999998
Streptococcus gallolyticus UCN50	Streptococcaceae	-0.0798969	-0.0430894	-0.0602826	-0.0315115	-0.0587695	-0.0600706	-0.0556034	-0.389958	0.721405	0.047538	1.24562	0.418271	0.428902	0.411963	0.347784	1	0.234562	1	0.480977	1	0.105662	0.999998	0.337345	1	0.333457	1
Streptococcus macedonicus 19AS	Streptococcaceae	-0.0486484	-0.0454368	-0.0634951	-0.0276714	-0.0493849	-0.0508015	-0.047573	0.116689	0.663749	-0.0114662	1.35486	0.670674	0.691352	0.580977	0.453393	1	0.25269	1	0.49541	1	0.0869846	0.999986	0.250474	1	0.24392	1
Streptococcus macedonicus 33MO	Streptococcaceae	-0.0974743	-0.0707814	-0.0995087	-0.0785234	-0.0892347	-0.0852297	-0.086792	-0.674947	0.0412293	-0.672934	-0.0918164	-0.401102	-0.283464	-0.347172	0.249112	1	0.4835	1	0.249753	1	0.463296	1	0.343661	1	0.388034	1
Streptococcus macedonicus 8SP	Streptococcaceae	-0.0855119	-0.0258415	-0.0683561	-0.0336448	-0.0523089	-0.0381337	-0.0506328	-0.480996	1.14505	-0.100749	1.18493	0.592032	1.05003	0.56505	0.314667	1	0.125274	0.999999	0.459736	1	0.117213	0.999999	0.276228	1	0.146016	1
Streptococcus macedonicus ACA-DC 205	Streptococcaceae	-0.0715965	-0.0427152	-0.0740202	-0.0339164	-0.0489672	-0.0312039	-0.0504032	-0.25538	0.730596	-0.204782	1.1772	0.681908	1.24625	0.562632	0.398873	1	0.23174	1	0.418594	1	0.118745	0.999999	0.246902	1	0.105546	0.999998
Streptococcus macedonicus CIP105685T	Streptococcaceae	-0.0786763	-0.0465254	-0.0805297	-0.0561423	-0.048466	-0.0555685	-0.0609847	-0.370167	0.63701	-0.324344	0.544899	0.69539	0.556377	0.289861	0.355151	1	0.261341	1	0.372414	1	0.292262	1	0.242651	1	0.288318	1
Streptococcus salivarius NTB2	Streptococcaceae	-0.0795307	-0.0866685	-0.111344	-0.0826156	-0.0779843	-0.112552	-0.0917825	-0.384021	-0.348994	-0.890318	-0.208235	-0.0985179	-1.05707	-0.497859	0.349988	1	0.363093	1	0.18582	1	0.417241	1	0.460625	1	0.144406	1
Streptococcus sp. 2_1_36FAA	Streptococcaceae	-0.152525	-0.14728	-0.091245	-0.0931274	-0.131758	-0.136475	-0.125402	-1.56752	-1.83775	-0.521154	-0.507282	-1.54478	-1.73444	-1.28549	0.0578652	0.99966	0.0325829	0.989656	0.300501	1	0.305362	1	0.0605549	0.999721	0.0408899	0.996434
Synergistes sp. 3_1_syn1	Synergistaceae	-0.14215	-0.137721	-0.148499	-0.122452	-0.151933	-0.134687	-0.139574	-1.39929	-1.60295	-1.57275	-1.34152	-2.08741	-1.68382	-1.61462	0.0801379	0.999971	0.0538626	0.999117	0.0572599	0.999292	0.0891234	0.999989	0.0181014	0.922495	0.0455465	0.997971
Parabacteroides distasonis 3776 Po2 i	Tannerellaceae	-0.131246	-0.0894354	-0.0792827	-0.0982475	-0.115481	-0.096132	-0.101637	-1.2225	-0.416956	-0.301441	-0.652943	-1.10701	-0.592155	-0.715499	0.109962	0.999999	0.337827	1	0.381141	1	0.256168	1	0.133318	1	0.276187	1
Parabacteroides distasonis 3999B T(B)4	Tannerellaceae	-0.125142	-0.106377	-0.105448	-0.112793	-0.117862	-0.1088	-0.112737	-1.12354	-0.833083	-0.782014	-1.06675	-1.17104	-0.950837	-0.987878	0.129779	1	0.201586	1	0.216307	1	0.142208	1	0.119977	1	0.170008	1
Parabacteroides sp. 2_1_7	Tannerellaceae	0.0509565	-0.0983259	-0.0125604	-0.076807	-0.0589088	-0.0639769	-0.0432704	1.73163	-0.635325	0.924061	-0.0429868	0.414526	0.318298	0.4517	0.0411381	0.996834	0.261891	1	0.176895	1	0.482797	1	0.338719	1	0.374711	1
Parabacteroides sp. 20_3	Tannerellaceae	0.0192196	-0.106286	-0.0622059	-0.0917601	-0.0641302	-0.0514636	-0.0594378	1.21706	-0.830855	0.0122131	-0.468384	0.274094	0.672605	0.146123	0.11099	0.999999	0.202215	1	0.495111	1	0.319175	1	0.391641	1	0.249858	1
Parabacteroides sp. D13	Tannerellaceae	0.0182431	-0.121731	-0.0442625	-0.0882691	-0.0715655	-0.0727826	-0.0633946	1.20123	-1.21022	0.341782	-0.369069	0.0741196	0.0689697	0.0178029	0.114026	0.999999	0.112295	0.999997	0.365812	1	0.355561	1	0.470355	1	0.472412	1
Veillonella sp. 3_1_44	Veillonellaceae	-0.0110524	-0.0631156	-0.0131944	-0.0876	-0.0713984	-0.0537809	-0.0500236	0.726249	0.229517	0.912415	-0.350034	0.0786134	0.606993	0.367292	0.233072	1	0.408924	1	0.179944	1	0.362701	1	0.468562	1	0.27123	1

## Sheet: Supplemental table S4
Supplementary Table S4: Growth rate change of cell lines by bacterial secretomes
Secretomes		growth rates							growth rates (z-scores)							p-values
Bacteria	Family	Caco2	HT29	HCT15	SW480	HEK293T	HCT116	Average	Caco2-z	HT29-z	HCT15-z	SW480-z	HEK293T-z	HCT116-z	Average	Caco2-p	Caco2 (FDR-p)	HT29-p	HT29 (FDR-p)	HCT15-p	HCT15 (FDR-p)	SW480-p	SW480 (FDR-p)	HEK293T-p	HEK293T (FDR-p)	HCT116-p	HCT116 (FDR-p)
Acidaminococcus sp. D21	Acidaminococcaceae	-0.0477597	0.0213044	-0.0152738	-0.111939	-0.0370705	-0.0595667	-0.0417176	-0.257629	0.468517	0.254933	-1.32633	-0.241394	-0.526538	-0.271407	0.398022	1	0.319161	1	0.399066	1	0.0916511	0.999998	0.40432	1	0.298661	1
Akkermansia muciniphila	Akkermansiaceae	0.00467111	-0.0330734	0.0383307	-0.00703726	0.017578	-0.0397728	-0.00321728	0.434865	-0.217474	0.9861	-0.0263443	0.452197	-0.275292	0.225675	0.331315	1	0.413643	1	0.161254	1	0.489457	1	0.325032	1	0.391201	1
Bacillus smithii 7_3_47FAA	Bacillaceae	-0.0371782	-0.0168374	0.0558282	-0.0608019	-0.0288906	-0.0153542	-0.0172057	-0.117871	-0.0126519	1.22477	-0.692615	-0.137577	0.0346558	0.0497847	0.452932	1	0.494936	1	0.10958	1	0.243567	1	0.44511	1	0.486132	1
Bacteroides massiliensis 3972 T(B)2	Bacteroidaceae	-0.0612392	-0.144842	-0.0950793	-0.0460962	-0.176029	-0.131945	-0.109205	-0.435663	-1.62747	-0.833618	-0.510377	-2.00504	-1.44524	-1.1429	0.331025	1	0.0512581	0.999514	0.201482	1	0.304311	1	0.0221321	0.963569	0.0735354	0.999951
Bacteroides ovatus 3725 D9 iii	Bacteroidaceae	-0.0383603	-0.0725101	-0.0701497	-0.0396219	-0.0764785	-0.102161	-0.066547	-0.133484	-0.714978	-0.493578	-0.430145	-0.741554	-1.0672	-0.596823	0.446733	1	0.236591	1	0.310234	1	0.333035	1	0.228446	1	0.142157	1
Bacteroides stercoris 4009 N(B)17	Bacteroidaceae	0.0895709	0.0682882	0.00136192	0.0353484	-0.0332005	-0.091617	0.0116253	1.5562	1.06123	0.481844	0.498914	-0.192277	-0.933356	0.412093	0.0592289	0.999794	0.143507	1	0.3144	1	0.308347	1	0.423517	1	0.174533	1
Bacteroides uniformis 3978 T3ii	Bacteroidaceae	-0.000419446	-0.0478553	-0.0549345	-0.0481605	-0.113027	-0.0877323	-0.0586881	0.36763	-0.403952	-0.286041	-0.535958	-1.20542	-0.884046	-0.491298	0.356127	1	0.34264	1	0.387066	1	0.29539	1	0.113264	1	0.187558	1
Bacteroides uniformis 3978 T3i	Bacteroidaceae	-0.00232602	-0.0314475	-0.0626591	-0.0323032	-0.102701	-0.0795927	-0.0518382	0.342449	-0.196962	-0.391406	-0.339448	-1.07436	-0.78073	-0.406743	0.365586	1	0.421677	1	0.347277	1	0.366719	1	0.140547	1	0.216732	1
Bacteroides stercoris 3972 D14 (B)	Bacteroidaceae	-0.0206291	-0.0509479	-0.0562219	-0.0514445	-0.0765945	-0.0616487	-0.0529144	0.100705	-0.442965	-0.303602	-0.576655	-0.743026	-0.552965	-0.419751	0.459762	1	0.328373	1	0.380338	1	0.281451	1	0.228	1	0.289526	1
Bacteroides fragilis 9343 delta tsr 15 M4	Bacteroidaceae	0.0083508	0.0407127	-0.0647658	0.0345977	0.0396643	-0.0596138	-0.00017569	0.483466	0.713358	-0.420142	0.489611	0.732512	-0.527136	0.245278	0.313823	1	0.237093	1	0.33669	1	0.311639	1	0.2312	1	0.298453	1
Bacteroides ovatus S47R17	Bacteroidaceae	-0.0461772	-0.0640914	-0.0566901	0.0354422	-0.0196254	-0.0592438	-0.0350643	-0.236728	-0.608774	-0.309988	0.500076	-0.0199833	-0.52244	-0.199639	0.406134	1	0.270679	1	0.377901	1	0.307936	1	0.492002	1	0.300089	1
Bacteroides thetaiotaomicron VPI5482	Bacteroidaceae	-0.0417921	-0.0122907	-0.0238017	0.0485784	0.0162269	-0.0592438	-0.0120538	-0.178811	0.0447062	0.138611	0.662865	0.435048	-0.52244	0.0966632	0.428814	1	0.482113	1	0.4447	1	0.253016	1	0.331249	1	0.300089	1
Bacteroides vulgatus 3975 RP4	Bacteroidaceae	0.00587225	0.0507636	-0.0502528	-0.0338983	-0.0460795	-0.0588739	-0.0220781	0.45073	0.840153	-0.222184	-0.359216	-0.355734	-0.517744	-0.0273325	0.325562	1	0.199644	1	0.411803	1	0.359279	1	0.360585	1	0.301729	1
Bacteroides fragilis 9343 delta cap delta pilus 77	Bacteroidaceae	-0.0181506	-0.0709638	-0.0233336	0.0483908	0.05614	-0.055729	-0.0106077	0.133441	-0.695471	0.144997	0.66054	0.94162	-0.477826	0.117883	0.44675	1	0.24267	1	0.44217	1	0.253763	1	0.172408	1	0.315832	1
Bacteroides fragilis NCTC 9343 (NTBF)	Bacteroidaceae	0.0163584	0.035043	-0.0617228	0.0320643	-0.0124317	-0.0549891	-0.00761298	0.589228	0.641833	-0.378634	0.458216	0.0713174	-0.468434	0.152255	0.27721	1	0.259811	1	0.352021	1	0.322862	1	0.47148	1	0.319191	1
Bacteroides vulgatus 3775 SL(B)10iv	Bacteroidaceae	0.0401906	0.0305759	-0.0249721	0.0871426	0.025393	-0.0531392	0.0175318	0.903999	0.58548	0.122646	1.14077	0.551383	-0.444953	0.476553	0.182217	1	0.278471	1	0.451035	1	0.126211	1	0.29007	1	0.327653	1
Bacteroides fragilis VPI clinda R (ETBF)	Bacteroidaceae	0.0701238	0.0093574	-0.0294197	0.0522378	0.00218763	-0.0461096	0.00972957	1.29935	0.317802	0.0619819	0.708213	0.256864	-0.355725	0.381414	0.0961868	0.999999	0.374924	1	0.475208	1	0.23869	1	0.398318	1	0.360589	1
Bacteroides fragilis 86-5443-2-2 (ETBF)	Bacteroidaceae	0.00244042	-0.0239737	-0.0205246	0.0868611	-0.0154484	-0.0455546	-0.00269997	0.405403	-0.102679	0.183311	1.13728	0.03303	-0.348681	0.217944	0.342105	1	0.458976	1	0.427042	1	0.126937	1	0.486782	1	0.363237	1
Bacteroides fragilis 9343 delta cap	Bacteroidaceae	-0.0126215	-0.0683007	-0.0322286	0.0631221	0.0265532	-0.0429647	-0.0110734	0.206468	-0.661876	0.0236674	0.843095	0.566109	-0.315808	0.110276	0.41795	1	0.253334	1	0.490528	1	0.198819	1	0.285033	1	0.375683	1
Bacteroides sp. 3_2_5	Bacteroidaceae	-0.0559389	-0.0474086	-0.0694474	-0.0293006	0.00829837	-0.00393187	-0.0329548	-0.365658	-0.398316	-0.483999	-0.30224	0.334421	0.17964	-0.172692	0.356865	1	0.34472	1	0.313633	1	0.380859	1	0.36862	1	0.428488	1
Bacteroides sp. 3_1_23	Bacteroidaceae	-0.0708356	-0.0414411	-0.0696815	0.0173643	0.0450402	0.011114	-0.0180733	-0.562411	-0.323034	-0.487192	0.276048	0.800742	0.370618	0.0124618	0.286294	1	0.372936	1	0.312498	1	0.39091	1	0.210885	1	0.355011	1
Bacteroides sp. D2	Bacteroidaceae	-0.166101	-0.0664108	-0.0366762	-0.0183225	-0.0149843	0.0177119	-0.0474638	-1.82065	-0.638034	-0.0369971	-0.166195	0.0389204	0.454367	-0.361432	0.0338806	0.993247	0.261049	1	0.485196	1	0.433789	1	0.484426	1	0.324249	1
Bacteroides fragilis K570 clinda R (ETBF)	Bacteroidaceae	0.0601524	0.0226789	-0.00860246	0.0431619	0.102394	0.018499	0.0397139	1.16765	0.485857	0.34593	0.595741	1.52866	0.464357	0.764699	0.120707	1	0.312973	1	0.364274	1	0.275025	1	0.0625579	0.999909	0.320654	1
Bacteroides sp. D22	Bacteroidaceae	-0.0219256	-0.0241799	-0.0775622	0.00735572	0.0216028	0.0229533	-0.0119593	0.0835817	-0.10528	-0.594685	0.152019	0.503278	0.520896	0.0933015	0.466586	1	0.457941	1	0.275379	1	0.439391	1	0.306808	1	0.300628	1
Bacteroides fragilis 3_1_12	Bacteroidaceae	-0.0347378	-0.0568754	-0.0195883	-0.0483481	-0.0553616	0.0238166	-0.0318491	-0.0856387	-0.517742	0.196082	-0.538283	-0.473542	0.531854	-0.147878	0.465766	1	0.30173	1	0.422022	1	0.294585	1	0.317363	1	0.296813	1
Bacteroides sp. 2_1_56FAA	Bacteroidaceae	-0.0611756	-0.0402384	-0.0586797	0.0245579	0.0457363	0.0394791	-0.00838675	-0.434824	-0.307862	-0.337127	0.365194	0.809577	0.730659	0.137603	0.33133	1	0.378711	1	0.367596	1	0.357039	1	0.208333	1	0.231766	1
Bacteroides sp. 2_1_33B	Bacteroidaceae	-0.0478296	-0.0379476	-0.0430744	0.0467018	0.0576484	0.0407123	0.00270183	-0.258552	-0.278963	-0.124269	0.63961	0.960763	0.746313	0.280817	0.397665	1	0.389787	1	0.450391	1	0.260535	1	0.167549	1	0.227005	1
Bacteroides sp. 2_2_4	Bacteroidaceae	-0.062828	-0.028899	-0.0775622	0.0578989	0.0673173	0.0435488	-8.73615e-05	-0.456648	-0.164812	-0.594685	0.778368	1.08348	0.782317	0.238003	0.323427	1	0.434334	1	0.275379	1	0.217429	1	0.138515	1	0.216265	1
Bacteroides sp. 4_3_47FAA	Bacteroidaceae	-0.0191801	-0.0347978	-0.0533739	0.0227564	0.0746656	0.0451521	0.00587038	0.119843	-0.239227	-0.264755	0.342869	1.17674	0.802667	0.323023	0.452149	1	0.405162	1	0.395266	1	0.365428	1	0.118884	1	0.210327	1
Bacteroides sp. 2_1_22	Bacteroidaceae	-0.166863	-0.073455	-0.0376125	-0.0446262	-0.0240344	0.0462004	-0.0500652	-1.83072	-0.726899	-0.0497686	-0.49216	-0.0759418	0.815973	-0.393253	0.0331273	0.99269	0.232918	1	0.480089	1	0.310736	1	0.469634	1	0.206497	1
Bacteroides sp. 3_1_33FAA	Bacteroidaceae	-0.0788432	-0.000676307	-0.0636735	0.0466393	0.0595048	0.0541549	0.00285101	-0.668173	0.191224	-0.405242	0.638834	0.984325	0.916941	0.276318	0.251316	1	0.423931	1	0.342164	1	0.260788	1	0.16169	1	0.178804	1
Bacteroides sp. 3_1_19	Bacteroidaceae	-0.0784619	-0.0437319	-0.05353	0.0443873	0.0683228	0.0564981	-0.0010859	-0.663137	-0.351933	-0.266884	0.610928	1.09624	0.946683	0.22865	0.252929	1	0.362014	1	0.394444	1	0.269964	1	0.135706	1	0.171114	1
Bacteroides eggerthii 1_2_48FAA	Bacteroidaceae	0.10959	0.0305759	0.0768529	0.0885501	0.0988379	0.0769087	0.0802192	1.82061	0.58548	1.51155	1.15821	1.48353	1.20576	1.29419	0.0338838	0.993247	0.278471	1	0.0646994	0.999934	0.12262	1	0.0683261	0.99996	0.113199	0.999999
Bacteroides sp. D1	Bacteroidaceae	0.0895709	0.0263666	0.0460713	0.0991529	0.103131	0.0780186	0.0737185	1.5562	0.532378	1.09168	1.2896	1.53802	1.21984	1.20462	0.0592289	0.999794	0.296631	1	0.136705	1	0.0978657	0.999999	0.0614108	0.999898	0.110509	0.999999
Bacteroides sp. 1_1_14	Bacteroidaceae	-0.0670224	-0.0316479	-0.0744412	0.0367558	0.0946996	0.0782036	0.00609125	-0.512047	-0.199491	-0.552114	0.516355	1.43101	1.22219	0.317651	0.303725	1	0.420685	1	0.289818	1	0.302215	1	0.0755467	0.999985	0.110065	0.999999
Bacteroides ovatus 3_8_47FAA	Bacteroidaceae	0.119885	-0.00241159	0.0521574	0.0979331	0.0939647	0.0793135	0.0734738	1.95659	0.169333	1.1747	1.27449	1.42168	1.23628	1.20551	0.0248246	0.975159	0.43255	1	0.119293	1	0.100511	0.999999	0.0768875	0.999986	0.107429	0.999999
Bacteroides sp. 1_1_6	Bacteroidaceae	0.150581	-0.0324783	0.0124808	0.064811	0.0549798	0.0820884	0.0554105	2.36201	-0.209967	0.633506	0.864025	0.926894	1.2715	0.974663	0.00890077	0.736091	0.416579	1	0.262527	1	0.193014	1	0.176207	1	0.101039	0.999998
Bacteroides sp. 1_1_30	Bacteroidaceae	0.0194089	0.0389087	0.0399852	0.0790732	0.0502227	0.0863432	0.0523237	0.629519	0.6906	1.00867	1.04077	0.866518	1.32551	0.92693	0.263833	1	0.244201	1	0.155779	1	0.148205	1	0.192329	1	0.0917865	0.999995
Bacteroides sp. 3_1_40A	Bacteroidaceae	0.0943373	0.015113	0.0485292	0.054865	0.0803896	0.0876381	0.0634787	1.61916	0.390411	1.12521	0.740771	1.24939	1.34195	1.07781	0.0521411	0.999445	0.347646	1	0.129474	1	0.228684	1	0.105018	1	0.089099	0.999993
Bacteroides sp. 9_1_42FAA	Bacteroidaceae	0.101582	-0.0206234	0.0183328	0.0829203	0.0504547	0.0972576	0.0549874	1.71485	-0.0604142	0.713328	1.08844	0.869463	1.46405	0.964952	0.0426761	0.997957	0.475834	1	0.237102	1	0.137418	1	0.191523	1	0.0709404	0.999935
Bacteroides sp. 4_1_36	Bacteroidaceae	0.15306	0.0373624	0.0643296	0.12261	0.133878	0.100217	0.10191	2.39475	0.671093	1.34073	1.5803	1.92826	1.50162	1.56946	0.00814031	0.706549	0.250384	1	0.0892963	0.999998	0.0564319	0.999738	0.0265229	0.980774	0.0659675	0.999893
Bacteroides sp. D20	Bacteroidaceae	0.0417158	0.0497327	0.0543812	0.0447314	0.0585766	0.105767	0.0591508	0.924144	0.827148	1.20503	0.615191	0.972544	1.57206	1.01935	0.176922	1	0.203313	1	0.113339	1	0.268552	1	0.164602	1	0.0573762	0.999695
Bacteroides sp. 2_1_16	Bacteroidaceae	0.0590657	0.0249062	0.0375274	0.0379756	0.0743562	0.129261	0.0605153	1.1533	0.513955	0.975143	0.531471	1.17282	1.87027	1.03616	0.123624	1	0.303056	1	0.163957	1	0.296946	1	0.119669	1	0.0303023	0.988808
Bacteroides dorei 5_1_36/D4	Bacteroidaceae	0.038856	0.0491314	0.0655	0.0678136	0.0909481	0.129261	0.073585	0.886372	0.819562	1.35669	0.901234	1.3834	1.87027	1.20292	0.186931	1	0.205471	1	0.0867383	0.999997	0.182951	1	0.0825821	0.999993	0.0303023	0.988808
Bifidobacterium sp. 12_1_47BFAA	Bifidobacteriaceae	-0.0252621	0.0172669	0.00684686	0.0107905	-0.0106164	-0.0118393	-0.00213561	0.0395139	0.417583	0.556659	0.194583	0.0943568	0.0792695	0.230328	0.484189	1	0.337628	1	0.28826	1	0.422611	1	0.462291	1	0.468306	1
Ralstonia sp. 5_2_56FAA	Burkholderiaceae	-0.113251	-0.0380559	0.0382722	-0.170677	-0.189588	-0.0468024	-0.0866836	-1.12262	-0.280329	0.985302	-2.05423	-2.17712	-0.36452	-0.835585	0.130023	1	0.389262	1	0.16145	1	0.0196549	0.944877	0.014473	0.887726	0.357291	1
Ralstonia sp. 5_7_47FAA	Burkholderiaceae	-0.107531	-0.000429525	0.0675322	-0.0653058	-0.119275	0.0253436	-0.0332776	-1.04707	0.194338	1.38441	-0.748429	-1.28473	0.551236	-0.158374	0.146747	1	0.422708	1	0.0824273	0.999994	0.226365	1	0.0987133	0.999999	0.29012	1
Clostridium septicum (Mace 1889) Ford 1927	Clostridiaceae	-0.37979	-0.413547	-0.335437	-0.216841	-0.371866	-0.163161	-0.31344	-4.64301	-5.01725	-4.11212	-2.62631	-4.49056	-1.84147	-3.78845	1.59528e-06	0.000245642	2.40657e-07	3.68199e-05	1.84939e-05	0.00282559	0.00420833	0.468781	3.31534e-06	0.000510433	0.0323389	0.991207
Clostridium sp. 7_3_54FAA	Clostridiaceae	-0.0795042	-0.0880526	-0.124999	-0.132394	-0.106861	-0.0863902	-0.103033	-0.676903	-0.911051	-1.24173	-1.57981	-1.12716	-0.867012	-1.06728	0.248534	1	0.180352	1	0.106423	1	0.0564868	0.999738	0.129062	1	0.192194	1
Clostridium perfringens WAL-14572	Clostridiaceae	0.0440419	-0.0937224	-0.1044	-0.0897016	-0.0034808	-0.0591967	-0.0510766	0.954866	-0.982577	-0.960753	-1.05075	0.184921	-0.521842	-0.396023	0.169036	1	0.16212	1	0.167551	1	0.145901	1	0.426409	1	0.300298	1
Clostridium sp. 7_2_43FAA	Clostridiaceae	-0.0263107	-0.0783454	0.031835	-0.087262	-0.101523	-0.0381079	-0.0499524	0.025664	-0.788592	0.897498	-1.02052	-1.05942	-0.25416	-0.366588	0.489729	1	0.214424	1	0.183947	1	0.152954	1	0.143919	1	0.399366	1
Clostridium hathewayi WAL-18680	Clostridiaceae	-0.096854	-0.0314412	-0.0531363	-0.10584	-0.11974	-0.0338531	-0.0734774	-0.906056	-0.196883	-0.261514	-1.25075	-1.29062	-0.200154	-0.684329	0.181672	1	0.421708	1	0.396519	1	0.10477	1	0.0976899	0.999999	0.420425	1
Clostridium sp. D5	Clostridiaceae	0.0247855	0.022593	0.0313668	0.00638045	0.0220451	0.0214588	0.0214383	0.700531	0.484773	0.891112	0.139933	0.508892	0.501926	0.537861	0.241085	1	0.313358	1	0.185656	1	0.444176	1	0.304832	1	0.307284	1
Desulfovibrio sp. 6_1_46AFAA	Desulfovibrionaceae	0.0398474	-0.0110817	-0.0980798	-0.0495423	-0.124497	-0.156316	-0.0666116	0.899466	0.059957	-0.874545	-0.553082	-1.35099	-1.75459	-0.595631	0.183422	1	0.476017	1	0.190135	1	0.289486	1	0.087645	0.999997	0.0391772	0.99657
Desulfovibrio sp. 3_1_syn3	Desulfovibrionaceae	0.138036	-0.00206172	-0.00397937	0.0749703	-0.0315593	-0.0471724	0.0213723	2.19632	0.173747	0.408989	0.989922	-0.171446	-0.369216	0.538053	0.0137803	0.871736	0.430809	1	0.340784	1	0.160318	1	0.431717	1	0.355534	1
Escherichia coli NC101	Enterobacteriaceae	-0.0482745	-0.106271	-0.0556367	-0.0272363	-0.0798432	-0.0836625	-0.0668207	-0.264428	-1.14088	-0.29562	-0.276658	-0.784259	-0.832388	-0.599039	0.395393	1	0.126187	1	0.383392	1	0.390675	1	0.215694	1	0.20183	1
Escherichia coli NC101 delta pks	Enterobacteriaceae	-0.0694374	-0.102663	-0.0596161	-0.0446887	-0.0997998	-0.0803327	-0.0760896	-0.543944	-1.09536	-0.349899	-0.492935	-1.03754	-0.790122	-0.718301	0.29263	1	0.135898	1	0.362779	1	0.310461	1	0.148954	1	0.213976	1
Escherichia coli PL1	Enterobacteriaceae	-0.0743945	-0.114088	-0.0568071	-0.0361502	-0.0900536	-0.0725631	-0.0740094	-0.609416	-1.2395	-0.311584	-0.387122	-0.913847	-0.691503	-0.692161	0.270466	1	0.106835	1	0.377292	1	0.348865	1	0.179616	1	0.243917	1
Escherichia coli DH5 alpha pks	Enterobacteriaceae	-0.0457959	-0.0306743	-0.0744802	0.057117	-0.0104593	-0.0324203	-0.0227855	-0.231692	-0.187209	-0.552646	0.768678	0.0963515	-0.181966	-0.0480806	0.408095	1	0.425509	1	0.289636	1	0.220298	1	0.461496	1	0.427572	1
Citrobacter freundii 4_7_47CFAA	Enterobacteriaceae	-0.0873592	-0.0821028	-0.0390638	-0.00771966	0.0469275	0.00445433	-0.0274773	-0.780651	-0.835993	-0.0695644	-0.0348009	0.824696	0.286087	-0.101704	0.216755	1	0.200813	1	0.47218	1	0.486074	1	0.204009	1	0.387048	1
Klebsiella sp. 4_1_44FAA	Enterobacteriaceae	-0.0484651	-0.092125	-0.0820098	-0.0353683	0.0640685	0.0113606	-0.0304232	-0.266946	-0.962426	-0.65535	-0.377432	1.04225	0.373749	-0.141026	0.39442	1	0.167131	1	0.255434	1	0.352469	1	0.147862	1	0.353842	1
Escherichia coli Nissle 1917	Enterobacteriaceae	0.0708292	-0.0286064	0.0283823	0.0121979	-0.000754174	0.0427326	0.0207969	1.30867	-0.161121	0.850403	0.212025	0.219527	0.771957	0.533576	0.0946021	0.999999	0.435792	1	0.19678	1	0.415774	1	0.412841	1	0.219325	1
Citrobacter sp. 30_2	Enterobacteriaceae	-0.0210104	-0.0400666	-0.0531398	0.0388826	0.0533322	0.0595566	0.0062591	0.0956689	-0.305695	-0.261562	0.542711	0.905983	0.985505	0.327102	0.461768	1	0.379539	1	0.3965	1	0.293055	1	0.181691	1	0.1614	1
Escherichia sp. 3_2_53FAA	Enterobacteriaceae	-0.0191039	0.0315209	0.0382296	-0.0146631	0.0200557	0.0735789	0.021603	0.12085	0.597401	0.984722	-0.120846	0.483643	1.16349	0.53821	0.451749	1	0.27447	1	0.161592	1	0.45175	1	0.31376	1	0.121547	1
Escherichia sp. 4_1_40B	Enterobacteriaceae	-0.0215824	0.0170888	0.0437305	0.0345977	0.0575324	0.0881931	0.0365933	0.0881144	0.415337	1.05975	0.489611	0.959291	1.34899	0.72685	0.464779	1	0.338452	1	0.143843	1	0.311639	1	0.167919	1	0.0879653	0.999992
Escherichia sp. 1_1_43	Enterobacteriaceae	-0.00156339	0.0723258	0.0384637	0.0660308	0.0409405	0.0926328	0.0514717	0.352521	1.11217	0.987915	0.879142	0.74871	1.40534	0.914299	0.361793	1	0.132255	1	0.160809	1	0.188886	1	0.22628	1	0.0792803	0.999976
Enterobacteriaceae bacterium 9_2_54FAA	Enterobacteriaceae	0.00911343	0.0276552	0.0797789	0.0832956	0.0539355	0.109467	0.0605409	0.493538	0.548633	1.55146	1.09309	0.91364	1.61902	1.03656	0.310248	1	0.291014	1	0.0597925	0.999869	0.136395	1	0.179671	1	0.0521556	0.999446
Escherichia coli D9	Enterobacteriaceae	0.00777882	0.0352148	0.0478269	0.0661247	0.0827102	0.119826	0.0599136	0.475911	0.644	1.11563	0.880304	1.27884	1.75051	1.0242	0.316516	1	0.259107	1	0.131513	1	0.18857	1	0.0997433	0.999999	0.039525	0.996607
Klebsiella sp. 1_1_55	Enterobacteriaceae	0.0298951	0.0750747	0.0530937	0.0412597	0.0372277	0.132961	0.0615852	0.768018	1.14684	1.18747	0.572169	0.701587	1.91723	1.04889	0.220495	1	0.124951	1	0.116759	1	0.282972	1	0.240755	1	0.0272097	0.98314
Escherichia coli 4_1_47FAA	Enterobacteriaceae	0.0950999	0.067601	0.0583605	0.0891131	0.111949	0.148685	0.0951347	1.62923	1.05256	1.25931	1.16518	1.64994	2.11682	1.47884	0.0510723	0.999384	0.145485	1	0.10322	1	0.121205	1	0.0489298	0.999341	0.0168467	0.920463
Enterococcus saccharolyticus 30_1	Enterococcaceae	-0.0587606	0.000680992	0.0258233	-0.0107222	-0.0475878	0.0119772	-0.0130982	-0.402927	0.208347	0.815499	-0.0720097	-0.374878	0.381576	0.0926012	0.343018	1	0.417214	1	0.206633	1	0.471204	1	0.353421	1	0.350926	1
Erysipelotrichaceae bacterium 21_3	Erysipelotrichaceae	0.0580552	-0.0315271	-0.0435975	-0.0620217	-0.0844094	-0.0956397	-0.0431901	1.13995	-0.197967	-0.131405	-0.707731	-0.842212	-0.984416	-0.287297	0.12638	1	0.421283	1	0.447558	1	0.23884	1	0.199067	1	0.161667	1
Erysipelotrichaceae bacterium 6_1_45	Erysipelotrichaceae	-0.0193517	-0.0112536	-0.056589	-0.0564858	-0.0160697	-0.0482823	-0.034672	0.117577	0.0577895	-0.308609	-0.639128	0.025145	-0.383305	-0.188422	0.453049	1	0.476883	1	0.378427	1	0.260692	1	0.489937	1	0.350283	1
Coprobacillus sp. 29_1	Erysipelotrichaceae	-0.0325071	0.0890835	0.108555	0.0785358	0.0538944	0.0455075	0.0571782	-0.0561763	1.32357	1.94396	1.03411	0.913118	0.807178	0.994293	0.477528	1	0.0921078	0.999999	0.0255699	0.978921	0.149756	1	0.179808	1	0.209024	1
Coprobacillus sp. 8_2_54BFAA	Erysipelotrichaceae	-0.00409913	0.0297231	0.0293186	0.0549845	0.0534303	0.0477274	0.0351808	0.31903	0.574721	0.863175	0.742251	0.907228	0.835355	0.70696	0.374457	1	0.282106	1	0.193248	1	0.228235	1	0.181362	1	0.200993	1
Coprobacillus sp. 3_3_56FAA	Erysipelotrichaceae	-0.0102002	0.0498249	0.0734428	0.0767531	0.0772158	0.0590118	0.0543413	0.238449	0.828311	1.46503	1.01202	1.20911	0.978589	0.955251	0.405465	1	0.202983	1	0.0708065	0.99997	0.154977	1	0.112555	1	0.163104	1
Coprobacillus sp. D7	Erysipelotrichaceae	-0.00791228	0.0256856	0.0524926	0.101993	0.0661932	0.0751059	0.0522597	0.268667	0.523787	1.17927	1.3248	1.06921	1.18287	0.924768	0.393756	1	0.299619	1	0.118381	1	0.0919035	0.999998	0.141702	1	0.117667	1
Eubacterium sp. 3_1_31	Eubacteriaceae	0.0106387	0.0227586	0.0632762	0.00316464	-0.0283274	0.0998474	0.0285597	0.513684	0.486862	1.32636	0.100081	-0.130428	1.49692	0.632246	0.303151	1	0.312616	1	0.0916461	0.999998	0.46001	1	0.447946	1	0.0665739	0.999895
Fusobacterium nucleatum subsp. animalis 11_3_2	Fusobacteriaceae	-0.217159	-0.242344	-0.294789	-0.25408	-0.0784896	-0.230606	-0.219578	-2.49502	-2.85748	-3.55767	-3.08779	-0.767079	-2.69756	-2.5771	0.00615457	0.606318	0.00207319	0.269026	0.000178984	0.0268412	0.000974612	0.137753	0.220774	1	0.00340129	0.406242
Fusobacterium periodonticum 2_1_31	Fusobacteriaceae	-0.262637	-0.261329	-0.281837	-0.218275	-0.203102	-0.210233	-0.239569	-3.09568	-3.09698	-3.381	-2.64407	-2.34864	-2.43895	-2.83422	0.000948886	0.134371	0.000944704	0.13382	0.000346886	0.0510402	0.00399256	0.453425	0.00922885	0.755685	0.00720433	0.666803
Fusobacterium gonidiaformans 3-1-5R	Fusobacteriaceae	-0.0608579	-0.136509	-0.226047	-0.27279	-0.109778	-0.188182	-0.165694	-0.430627	-1.52235	-2.62003	-3.31964	-1.16419	-2.15906	-1.86932	0.332859	1	0.0633417	0.999919	0.00428713	0.47505	0.000433489	0.0641856	0.121406	1	0.0151516	0.898747
Fusobacterium nucleatum subsp. animalis 7_1	Fusobacteriaceae	-0.0177693	-0.0727105	-0.143417	-0.152218	-0.00997197	-0.160803	-0.092815	0.138478	-0.717506	-1.49295	-1.82548	0.102536	-1.81154	-0.93441	0.444753	1	0.235809	1	0.0670904	0.999951	0.033518	0.992623	0.459033	1	0.0345739	0.993471
Fusobacterium periodonticum 1_1_41FAA	Fusobacteriaceae	-0.0761104	-0.0855676	-0.114157	-0.123975	-0.0930703	-0.109191	-0.100345	-0.63208	-0.879702	-1.09384	-1.47548	-0.952134	-1.15642	-1.03161	0.262994	1	0.188734	1	0.136232	1	0.0693973	0.999958	0.169728	1	0.122984	1
Fusobacterium nucleatum subsp. vincentii 3_1_36A2	Fusobacteriaceae	-0.109094	-0.0558731	-0.106198	-0.0796561	0.0538891	-0.0851794	-0.0636853	-1.06772	-0.505098	-0.98528	-0.926263	0.913051	-0.851642	-0.570492	0.142039	1	0.306166	1	0.161455	1	0.176371	1	0.179825	1	0.196436	1
Fusobacterium nucleatum subsp. Nucleatum ATCC 25586	Fusobacteriaceae	0.083508	-0.014432	-0.0896529	-0.0699973	-0.0754174	-0.0603067	-0.0377164	1.47612	0.0176921	-0.759602	-0.806567	-0.728086	-0.535931	-0.222728	0.0693112	0.999947	0.492919	1	0.223006	1	0.2092	1	0.232554	1	0.295399	1
Fusobacterium ulcerans 12-1B	Fusobacteriaceae	-0.0143374	0.0218136	-0.0455712	-0.0470345	-0.00651437	-0.0429647	-0.0224348	0.183805	0.474941	-0.158326	-0.522004	0.14642	-0.315808	-0.0318289	0.426848	1	0.316863	1	0.436896	1	0.300241	1	0.441607	1	0.375683	1
Fusobacterium nucleatum subsp. Polymorphum ATCC 10953	Fusobacteriaceae	0.0663488	-0.0247406	-0.0931641	-0.0693405	-0.0785501	-0.0414377	-0.0401474	1.24949	-0.112354	-0.807495	-0.798428	-0.767846	-0.296425	-0.25551	0.105	1	0.455126	1	0.208933	1	0.211556	1	0.220546	1	0.383083	1
Fusobacterium nucleatum subsp. animalis 3_1_33	Fusobacteriaceae	-0.0175024	-0.0250619	-0.074051	-0.0152261	0.0583446	-0.0393266	-0.0188039	0.142003	-0.116406	-0.546792	-0.127823	0.969599	-0.269629	0.00849202	0.443356	1	0.453515	1	0.291648	1	0.44898	1	0.165336	1	0.393385	1
Fusobacterium nucleatum subsp. vincentii 4_1_13	Fusobacteriaceae	-0.0206291	-0.0349696	-0.100931	-0.0651437	-0.0826279	0.00494764	-0.0498923	0.100705	-0.241395	-0.91344	-0.74642	-0.819601	0.292348	-0.387967	0.459762	1	0.40432	1	0.179723	1	0.226972	1	0.20546	1	0.384646	1
Fusobacterium nucleatum subsp. animalis 21_1A	Fusobacteriaceae	-0.00861772	0.0328954	-0.0631273	-0.0520075	0.0265532	0.00698252	-0.00955356	0.259349	0.61474	-0.397792	-0.583631	0.566109	0.318177	0.129492	0.397356	1	0.268701	1	0.344914	1	0.279094	1	0.285033	1	0.374782	1
Fusobacterium necrophorum subsp. funduliforme 1_1_36S	Fusobacteriaceae	-0.0227264	0.0077252	-0.0490824	-0.041217	-0.0036137	0.0153071	-0.0156012	0.0730054	0.297212	-0.206219	-0.449912	0.183234	0.423841	0.0535269	0.470806	1	0.382782	1	0.418047	1	0.325858	1	0.427072	1	0.335337	1
Fusobacterium nucleatum subsp. animalis D11	Fusobacteriaceae	-0.121296	-0.0235442	0.0321435	-0.0161644	0.0246968	0.015862	-0.0147171	-1.22888	-0.0972605	0.901707	-0.139451	0.542547	0.430886	0.0682574	0.108808	1	0.461134	1	0.182826	1	0.444367	1	0.293112	1	0.332765	1
Fusobacterium nucleatum subsp. vincentii 3_1_27	Fusobacteriaceae	0.0257006	0.0600413	-0.0321116	-0.0065937	0.0107736	0.0178969	0.0126179	0.712618	0.957194	0.0252639	-0.0208476	0.365836	0.456715	0.41613	0.237322	1	0.168448	1	0.489889	1	0.491656	1	0.356798	1	0.323403	1
Fusobacterium necrophorum D12	Fusobacteriaceae	-0.0082364	-0.00739408	-0.0531788	-0.0421553	-0.0184651	0.0190069	-0.0184038	0.264386	0.106478	-0.262095	-0.46154	-0.00525738	0.470803	0.0187958	0.395409	1	0.457464	1	0.396295	1	0.321666	1	0.497896	1	0.318342	1
Anaerostipes sp. 3_2_56FAA	Lachnospiraceae	-0.0671114	-0.14853	-0.135767	-0.173023	-0.134243	-0.139112	-0.132964	-0.513223	-1.67399	-1.3886	-2.0833	-1.47469	-1.53622	-1.445	0.303313	1	0.0465324	0.999134	0.0817905	0.999994	0.0183047	0.933843	0.0695031	0.999964	0.0616304	0.999825
Clostridium symbiosum WAL-14673	Lachnospiraceae	-0.164537	-0.110646	-0.148173	-0.192164	-0.108253	-0.107664	-0.138573	-1.8	-1.19607	-1.55782	-2.3205	-1.14483	-1.13704	-1.52604	0.0354689	0.994282	0.115075	1	0.0590378	0.999861	0.0099541	0.774761	0.125368	1	0.126987	1
Clostridium symbiosum WAL-14163	Lachnospiraceae	-0.104671	-0.116487	-0.162218	-0.151442	-0.201422	-0.073256	-0.134916	-1.0093	-1.26976	-1.74939	-1.81586	-2.32732	-0.700297	-1.47865	0.155627	1	0.101349	1	0.0396211	0.997479	0.034244	0.993145	0.00977393	0.773072	0.241158	1
Clostridium clostridioforme 2_1_49FAA	Lachnospiraceae	-0.0627263	-0.0412344	0.0100655	-0.0963636	-0.111154	-0.0471724	-0.0580975	-0.455305	-0.320427	0.600561	-1.13331	-1.18164	-0.369216	-0.476557	0.323911	1	0.373926	1	0.273414	1	0.127768	1	0.11791	1	0.355534	1
Lachnospiraceae bacterium 2_1_46FAA	Lachnospiraceae	-0.0637177	-0.0526087	-0.0226782	-0.0831591	-0.0339353	-0.032667	-0.0481277	-0.468399	-0.463917	0.153937	-0.969673	-0.201603	-0.185097	-0.355792	0.319203	1	0.320811	1	0.438632	1	0.165317	1	0.419856	1	0.42634	1
Lachnospiraceae bacterium 5_1_63FAA	Lachnospiraceae	-0.103374	-0.0761353	-0.121803	-0.0476538	-0.0526543	-0.031557	-0.0721964	-0.992177	-0.760711	-1.19814	-0.529679	-0.439181	-0.171009	-0.681816	0.159767	1	0.222674	1	0.114673	1	0.297568	1	0.329746	1	0.431889	1
Dorea formicigenerans 4_6_53AFAA	Lachnospiraceae	-0.0119161	0.0353929	0.0550675	0.0144498	0.00992028	0.0116544	0.0190948	0.215785	0.646247	1.21439	0.239932	0.355006	0.377477	0.508139	0.414303	1	0.258378	1	0.111545	1	0.404888	1	0.360859	1	0.352452	1
Lachnospiraceae bacterium 5_1_57FAA	Lachnospiraceae	-0.083419	-0.0369168	-0.0433865	-0.0074069	0.00899453	0.0130872	-0.0248412	-0.728609	-0.265959	-0.128526	-0.030925	0.343256	0.395664	-0.0691831	0.232394	1	0.394801	1	0.4487	1	0.487624	1	0.365282	1	0.3457	1
Lachnospiraceae bacterium 9_1_43BFAA	Lachnospiraceae	-0.0857069	-0.0319915	-0.0436206	0.00660507	0.021216	0.0135805	-0.0199862	-0.758827	-0.203826	-0.131719	0.142716	0.498369	0.401926	-0.00856005	0.223238	1	0.418985	1	0.447433	1	0.443073	1	0.308539	1	0.343387	1
Lachnospiraceae bacterium 2_1_58FAA	Lachnospiraceae	-0.093079	-0.0223129	0.0105613	0.0643419	0.00673588	0.0257898	-0.00132716	-0.856196	-0.0817272	0.607324	0.858212	0.31459	0.5569	0.233184	0.195173	1	0.467326	1	0.271161	1	0.194616	1	0.376147	1	0.288177	1
Lachnospiraceae bacterium 8_1_57FAA	Lachnospiraceae	-0.0986716	-0.00410105	-0.03613	0.0354422	0.0439572	0.0305996	-0.00481727	-0.930062	0.14802	-0.0295471	0.500076	0.786998	0.61795	0.182239	0.175385	1	0.440973	1	0.488176	1	0.307936	1	0.214891	1	0.26764	1
Lachnospiraceae bacterium 3_1_46FAA	Lachnospiraceae	-0.0661581	-0.0164141	-0.0526717	0.0180524	0.0611292	0.0309695	-0.00418214	-0.500632	-0.00731215	-0.255177	0.284575	1.00494	0.622647	0.191507	0.307741	1	0.497073	1	0.398972	1	0.387629	1	0.156674	1	0.266091	1
Lachnospiraceae bacterium 3_1_57FAA_CT1	Lachnospiraceae	-0.0471941	-0.019793	-0.0495506	0.00147569	-0.00941504	0.0339294	-0.0150913	-0.250159	-0.0499383	-0.212605	0.0791512	0.109605	0.660216	0.056045	0.400917	1	0.480021	1	0.415547	1	0.468353	1	0.45622	1	0.253867	1
Lachnospiraceae bacterium 1_1_57FAA	Lachnospiraceae	-0.115577	-0.0380049	-0.0609425	0.0175519	0.0130941	0.0682882	-0.019265	-1.15334	-0.279686	-0.367991	0.278374	0.395288	1.09634	-0.00516995	0.123615	1	0.389509	1	0.355992	1	0.390014	1	0.34584	1	0.135685	1
Lachnospiraceae bacterium 4_1_37FAA	Lachnospiraceae	-0.0876134	-0.00100847	-0.0138143	0.0195536	0.0318131	0.0851592	0.00568163	-0.784009	0.187034	0.27484	0.30318	0.632866	1.31048	0.320732	0.215768	1	0.425578	1	0.391375	1	0.3805	1	0.262737	1	0.0942958	0.999996
Lactobacillus casei Shirota	Lactobacillaceae	-0.0330219	0.0231022	-0.0493165	0.0680951	-0.0688207	-0.0622037	-0.0203609	-0.0629753	0.491197	-0.209412	0.904723	-0.644363	-0.560009	-0.0134734	0.474811	1	0.311077	1	0.416797	1	0.182025	1	0.258989	1	0.287114	1
Pediococcus acidilactici 7_4	Lactobacillaceae	-0.000857958	0.059704	0.0423101	0.060239	0.0185063	0.0451375	0.0375065	0.361839	0.952938	1.04038	0.807367	0.463978	0.802482	0.738164	0.358295	1	0.169524	1	0.148295	1	0.20897	1	0.32079	1	0.210381	1
Clostridioides difficile (Prévot 1938) Lawson et al. 2016	Peptostreptococcaceae	-0.0186844	-0.154371	-0.126404	-0.174712	-0.178565	-0.114509	-0.127874	0.12639	-1.74768	-1.26088	-2.10423	-2.03722	-1.22392	-1.37459	0.449548	1	0.0397683	0.997634	0.102936	1	0.0173822	0.925368	0.0204833	0.954211	0.109739	0.999999
Peptostreptococcus stomatis DSM17678	Peptostreptococcaceae	-0.0831648	-0.000435773	0.0426771	-0.0209497	-0.0522289	-0.019841	-0.0223238	-0.725252	0.194259	1.04539	-0.198752	-0.433782	-0.0222962	-0.0234062	0.233424	1	0.422739	1	0.147136	1	0.420975	1	0.33171	1	0.491077	1
Propionibacterium sp. 5_U_42AFAA	Propionibacteriaceae	0.0254528	0.0351351	0.0301379	0.0692467	0.0718785	0.0451375	0.0461647	0.709345	0.642995	0.87435	0.918993	1.14137	0.802482	0.848256	0.238338	1	0.259433	1	0.190188	1	0.178267	1	0.126085	1	0.210381	1
Pseudomonas sp. 2_1_26	Pseudomonadaceae	-0.376167	-0.444988	-0.352759	-0.343794	-0.349704	-0.244187	-0.351933	-4.59516	-5.41389	-4.34839	-4.19955	-4.2093	-2.86993	-4.2727	2.01185e-06	0.000307766	2.79334e-08	4.30174e-06	6.42698e-06	0.000989269	1.2586e-05	0.00193639	1.2052e-05	0.00184228	0.0019928	0.264495
Ruminococcaceae bacterium D16	Ruminococcaceae	0.0694946	-0.0222494	-0.0205406	-0.00947685	0.00980426	0.0110994	0.00635524	1.29104	-0.0809259	0.183093	-0.0565765	0.353533	0.370433	0.343433	0.0976166	0.999999	0.467645	1	0.427128	1	0.477368	1	0.361412	1	0.35508	1
Streptococcus gallolyticus NTB12	Streptococcaceae	-0.0377883	-0.0586794	-0.0893443	-0.0868185	-0.0797272	-0.145634	-0.0829986	-0.125929	-0.5405	-0.755393	-1.01502	-0.782786	-1.619	-0.806438	0.449731	1	0.293819	1	0.224268	1	0.15426	1	0.216127	1	0.0521579	0.999446
Streptococcus salivarius NTB2	Streptococcaceae	-0.102612	-0.0865985	-0.16109	-0.164698	-0.0856446	-0.13768	-0.123054	-0.982104	-0.892707	-1.73401	-1.98013	-0.857889	-1.51803	-1.32748	0.162236	1	0.185228	1	0.0409589	0.997862	0.0234841	0.968121	0.194705	1	0.0638814	0.999865
Streptococcus bovis 1293	Streptococcaceae	-0.121106	-0.0573908	-0.0693304	-0.0330538	-0.0524609	-0.135275	-0.0781027	-1.22637	-0.524244	-0.482403	-0.348751	-0.436727	-1.48751	-0.750999	0.10928	1	0.29946	1	0.314201	1	0.363211	1	0.330638	1	0.0678025	0.999906
Streptococcus macedonicus 33MO	Streptococcaceae	-0.0824021	-0.0077377	-0.0907488	-0.032397	-0.128807	-0.107341	-0.0749056	-0.715179	0.102143	-0.77455	-0.340611	-1.40569	-1.13294	-0.711139	0.236529	1	0.459189	1	0.218557	1	0.36628	1	0.0792286	0.99999	0.127844	1
Streptococcus agalactiae ATCC 13813	Streptococcaceae	-0.0484651	-0.0466527	-0.0393681	0.0419165	-0.0406262	-0.0845874	-0.0362972	-0.266946	-0.38878	-0.0737151	0.580308	-0.286523	-0.844129	-0.213297	0.39442	1	0.34825	1	0.470523	1	0.280216	1	0.386881	1	0.19853	1
Streptococcus macedonicus CIP105685T	Streptococcaceae	-0.00899903	0.0613299	-0.0587968	0.031689	-0.104789	-0.0840325	-0.0272664	0.254313	0.97345	-0.338723	0.453565	-1.10087	-0.837084	-0.0992244	0.399306	1	0.164377	1	0.366993	1	0.324538	1	0.134697	1	0.200506	1
Streptococcus gallolyticus 9L-1503 1121 L	Streptococcaceae	-0.0166253	0.0269679	0.000893762	0.0436054	-0.0641796	-0.0781128	-0.0145751	0.153587	0.539964	0.475459	0.601238	-0.585459	-0.761945	0.0704738	0.43877	1	0.294004	1	0.316678	1	0.273188	1	0.278478	1	0.222305	1
Streptococcus macedonicus 8SP	Streptococcaceae	-0.0583793	0.0713808	-0.0201735	0.0288741	-0.0559417	-0.0771878	-0.0185712	-0.397891	1.10024	0.1881	0.418682	-0.480905	-0.750205	0.0130043	0.344877	1	0.134833	1	0.425158	1	0.337225	1	0.314735	1	0.225829	1
Streptococcus gallolyticus NTB1	Streptococcaceae	-0.0242516	0.0392523	-0.0480291	0.0641542	-0.0547815	-0.073858	-0.0162523	0.0528601	0.694935	-0.191851	0.855886	-0.466179	-0.707939	0.0396186	0.478853	1	0.242838	1	0.423684	1	0.195259	1	0.32	1	0.238775	1
Streptococcus gallolyticus UCN50	Streptococcaceae	-0.0242516	0.0828062	-0.0254403	0.0298124	-0.00523808	-0.073488	-0.00263325	0.0528601	1.24438	0.116261	0.43031	0.162618	-0.703243	0.217197	0.478853	1	0.105935	1	0.453573	1	0.332975	1	0.435201	1	0.240238	1
Streptococcus macedonicus 19AS	Streptococcaceae	-0.0484651	-0.00352835	-0.0529448	0.0208985	-0.048516	-0.0710832	-0.0339398	-0.266946	0.155245	-0.258902	0.319846	-0.386659	-0.672718	-0.185022	0.39442	1	0.438114	1	0.39753	1	0.374147	1	0.349037	1	0.249866	1
Streptococcus bovis 1212	Streptococcaceae	-0.0109056	0.114419	-0.00472417	0.0447314	-0.0506045	-0.0697882	0.00385468	0.229131	1.64319	0.39883	0.615191	-0.413166	-0.656281	0.302815	0.409093	1	0.0496203	0.999407	0.34453	1	0.268552	1	0.339249	1	0.255133	1
Streptococcus bovis 1294	Streptococcaceae	-0.0122402	0.0691473	-0.015726	-0.00800115	-0.0260069	-0.0679384	-0.0101275	0.211504	1.07207	0.248765	-0.0382892	-0.100976	-0.6328	0.126712	0.415978	1	0.141061	1	0.401457	1	0.484679	1	0.459654	1	0.262758	1
Streptococcus bovis NTB22	Streptococcaceae	-0.0425547	0.00188366	-0.0228654	0.0144243	-0.0552456	-0.0677534	-0.0286852	-0.188883	0.223519	0.151382	0.239614	-0.472069	-0.630452	-0.112815	0.424851	1	0.411282	1	0.439642	1	0.405012	1	0.317889	1	0.263527	1
Streptococcus bovis 1459	Streptococcaceae	-0.0366444	0.011505	-0.0177156	0.0239011	-0.0543174	-0.0670134	-0.0233808	-0.11082	0.344895	0.221625	0.357055	-0.460289	-0.62106	-0.0447655	0.455736	1	0.364664	1	0.412021	1	0.360089	1	0.322116	1	0.266614	1
Streptococcus bovis 1361	Streptococcaceae	-0.0347378	0.0722399	-0.000276641	0.0181775	-0.0255427	-0.0670134	-0.00619221	-0.0856387	1.11108	0.459494	0.286125	-0.0950855	-0.62106	0.17582	0.465766	1	0.132488	1	0.322402	1	0.387034	1	0.462	1	0.266614	1
Streptococcus gallolyticus UCN34	Streptococcaceae	-0.0456053	0.00489034	-0.0586797	0.0540206	0.00125942	-0.0659035	-0.0183364	-0.229174	0.261449	-0.337127	0.730306	0.245083	-0.606971	0.0105944	0.409076	1	0.396544	1	0.367596	1	0.231874	1	0.402886	1	0.271278	1
Streptococcus bovis 207	Streptococcaceae	-0.00194471	0.16579	-0.000627762	0.060401	-0.0510686	-0.0644235	0.0180211	0.347485	2.29125	0.454705	0.809375	-0.419056	-0.588186	0.482595	0.363688	1	0.0107604	0.802655	0.324127	1	0.208391	1	0.337088	1	0.27756	1
Streptococcus gallolyticus subsp. macedonicus NTB3	Streptococcaceae	-0.0442707	0.0772224	-0.00449009	0.0110464	-0.0535052	-0.0614637	-0.0125768	-0.211547	1.17394	0.402023	0.197754	-0.44998	-0.550617	0.093595	0.415961	1	0.119445	1	0.343351	1	0.421366	1	0.325833	1	0.290333	1
Streptococcus macedonicus ACA-DC 205	Streptococcaceae	-0.0398855	0.000938707	-0.0316434	0.0312199	-0.0283274	-0.0603538	-0.0213419	-0.153629	0.211598	0.0316496	0.447751	-0.130428	-0.536528	-0.0215977	0.438753	1	0.415941	1	0.487335	1	0.326639	1	0.447946	1	0.295192	1
Streptococcus bovis 1417	Streptococcaceae	0.00911343	0.114677	-0.00542641	0.0495167	-0.0193933	-0.0583189	0.0150281	0.493538	1.64644	0.389251	0.674493	-0.0170381	-0.510699	0.445997	0.310248	1	0.0492868	0.999407	0.348076	1	0.2493	1	0.493181	1	0.304198	1
Streptococcus bovis 1365	Streptococcaceae	-0.0212011	0.0172607	-0.0180668	0.0421041	-0.0463115	-0.0581339	-0.0140581	0.0931507	0.417504	0.216836	0.582633	-0.35868	-0.508351	0.0738489	0.462771	1	0.337657	1	0.413892	1	0.27943	1	0.35948	1	0.305022	1
Streptococcus bovis NCTC8133	Streptococcaceae	0.0114013	0.0937161	-0.015726	0.0872365	0.00392803	-0.055359	0.0208662	0.523756	1.38201	0.248765	1.14193	0.278953	-0.47313	0.517047	0.29963	1	0.0827942	0.999995	0.401457	1	0.125969	1	0.389791	1	0.31751	1
Streptococcus bovis 1445	Streptococcaceae	0.00282173	0.0890772	-0.0300049	0.0343162	-0.048168	-0.0529542	-0.000818631	0.410439	1.32349	0.0539997	0.486123	-0.382241	-0.442605	0.241534	0.340251	1	0.0921209	0.999999	0.478398	1	0.312878	1	0.350679	1	0.328504	1
Streptococcus gallolyticus NTB11	Streptococcaceae	-0.0273021	0.102564	0.0328458	0.0193034	-0.0393499	-0.0507343	0.00622119	0.0125695	1.49363	0.911286	0.300079	-0.270324	-0.414428	0.338802	0.494969	1	0.0670009	0.999951	0.18029	1	0.381685	1	0.393116	1	0.338786	1
Streptococcus bovis 1364	Streptococcaceae	-0.0620018	0.0915685	-0.0218121	0.0408844	-0.0626713	-0.0494394	-0.0105786	-0.445736	1.35492	0.16575	0.567517	-0.566315	-0.397991	0.113024	0.327369	1	0.0870198	0.999997	0.433964	1	0.284553	1	0.284962	1	0.34484	1
Streptococcus bovis 1067	Streptococcaceae	-0.02959	0.0263666	-0.0667555	0.0315952	-0.0712573	-0.0461096	-0.0259584	-0.0176484	0.532378	-0.447281	0.452403	-0.675287	-0.355725	-0.0851936	0.492937	1	0.296631	1	0.326809	1	0.324958	1	0.249047	1	0.360589	1
Streptococcus gallolyticus NTB4	Streptococcaceae	-0.023489	0.0185492	-0.0384318	0.0269037	-0.0334326	-0.0351952	-0.0141826	0.0629328	0.43376	-0.0609437	0.394264	-0.195222	-0.217188	0.0696005	0.474828	1	0.331718	1	0.475623	1	0.346219	1	0.42236	1	0.413755	1
Streptococcus bovis NTB7	Streptococcaceae	-0.0192945	0.0659688	-0.0280152	0.0539267	-0.0486321	-0.0240958	-2.36677e-05	0.118332	1.03197	0.0811391	0.729143	-0.388131	-0.0763023	0.249359	0.452749	1	0.150256	1	0.46756	1	0.23223	1	0.348491	1	0.46949	1
Streptococcus bovis 992	Streptococcaceae	0.0297044	0.0538562	0.016109	0.0555219	0.00636459	-0.0139213	0.0246058	0.7655	0.879166	0.682995	0.748911	0.309877	0.0528428	0.573215	0.221244	1	0.188879	1	0.246601	1	0.22622	1	0.377943	1	0.47886	1
Streptococcus sp. 2_1_36FAA	Streptococcaceae	-0.0287893	-0.0247183	-0.0313859	0.0592751	0.0330507	0.0201168	0.00459152	-0.00707211	-0.112071	0.0351618	0.795422	0.648574	0.484892	0.307484	0.497169	1	0.455239	1	0.48593	1	0.21243	1	0.257623	1	0.313316	1
Synergistes sp. 3_1_syn1	Synergistaceae	-0.0106768	-0.0106522	0.0636699	0.0040347	0.00127629	0.0580868	0.0176231	0.232153	0.0653755	1.33173	0.110863	0.245298	0.966849	0.492044	0.407915	1	0.473853	1	0.0907626	0.999998	0.455719	1	0.402803	1	0.166022	1
Parabacteroides distasonis 3999B T(B)4	Tannerellaceae	-0.043508	-0.0388353	-0.039017	0.0783226	-0.0405102	-0.0755229	-0.0265118	-0.201474	-0.290162	-0.0689258	1.03147	-0.28505	-0.729072	-0.0905364	0.419907	1	0.385484	1	0.472435	1	0.150374	1	0.387447	1	0.232252	1
Parabacteroides distasonis 3776 Po2 i	Tannerellaceae	-0.0213918	-0.0369454	-0.059499	0.0114217	-0.0164927	-0.0548041	-0.0296185	0.0906325	-0.26632	-0.348302	0.202406	0.0197767	-0.466086	-0.127982	0.463775	1	0.394662	1	0.36338	1	0.419542	1	0.492085	1	0.320033	1
Parabacteroides sp. 20_3	Tannerellaceae	0.00987606	0.0261089	-0.00612865	0.0302815	0.0495265	0.107617	0.0362136	0.503611	0.529127	0.379673	0.436124	0.857682	1.59554	0.716959	0.30669	1	0.29776	1	0.351635	1	0.330858	1	0.194762	1	0.0547167	0.999576
Parabacteroides sp. 2_1_7	Tannerellaceae	-0.0238703	-0.00223978	0.00733098	0.0661247	0.0393162	0.130926	0.0362646	0.0578965	0.171501	0.563263	0.880304	0.728094	1.8914	0.71541	0.47684	1	0.431695	1	0.286003	1	0.18857	1	0.232552	1	0.0288764	0.98653
Parabacteroides sp. D13	Tannerellaceae	0.0365681	0.0282565	0.042209	0.0935231	0.0684389	0.156084	0.0708466	0.856154	0.556219	1.039	1.21984	1.09771	2.21074	1.16328	0.195185	1	0.288411	1	0.148615	1	0.110511	1	0.135384	1	0.013279	0.867154
Veillonella sp. 3_1_44	Veillonellaceae	0.00972353	-0.0638274	-0.0388574	-0.10706	0.00533723	-0.0323732	-0.0378429	0.501596	-0.605444	-0.0667489	-1.26586	0.296838	-0.181369	-0.220165	0.3074	1	0.271786	1	0.473304	1	0.102043	1	0.382925	1	0.427807	1

## Sheet: Supplemental table S5
Supplementary Table S5: Screened microbial virulence factors in genomes
Genera	Species	virulence factors	Genbank ID	Pubmed ID	Reference
Citrobacter	C. freundii	slt-IicA	X67514.1	8423084	Schmidt, H. et al. (1993) Infect. Immun. 61, 534–43.
		slt-IicB	X67515.1	8423084	Schmidt, H.et al. (1993) Infect. Immun. 61, 534–43.
	C. rodentium	Map	FN543502.1	16759225	Ma, C.et al. (2006) Cell. Microbiol. 8, 1669–86.
Shigella	S. flexneri	ShET2 enterotoxin	NC_002698.1	11292750	Venkatesan, M. et al. (2001) Infect. Immun. 69, 3271–85.
		VirG	NC_002698.1	11292750	Venkatesan, M. et al. (2001) Infect. Immun. 69, 3271–85.
		ShET1 enterotoxin	DM147453.1	23768555	Dutilh, B. E., Backus, L., van Hijum, S. A. F. T., and Tjalsma, H. (2013) Best Pract. Res. Clin. Gastroenterol. 27, 85–99.
	S.dysenteriae	stxA stxB	M19437.1	2830229	Strockbine, N. A., Jackson, M. P., Sung, L. M., Holmes, R. K., and O’Brien, A. D. (1988) J. Bacteriol. 170, 1116–22.
		tox1	AB035142.1	23768555	Dutilh, B. E. et al. (2013) Best Pract. Res. Clin. Gastroenterol. 27, 85–99.
		tox2	AB035143.1	23768555	Dutilh, B. E. et al. (2013) Best Pract. Res. Clin. Gastroenterol. 27, 85–99.
Salmonella	S. enterica	enterotoxin stn	JX293348.1	23768555	Dutilh, B. E. et al. (2013) Best Pract. Res. Clin. Gastroenterol. 27, 85–99.
	S.typhimurium	typhoid toxin	DQ823381.1	23842500	Song, J. et al. (2013) Nature 499, 350–4.
Escherichia	E.coli	Colibactin	AM229678.1	16902142	Nougayrède, J.-P.et al. (2006) Science 313, 848–51.
		cdt-III	U89305.1	9220015	Pérès, S. Y.et al. (1997) Mol. Microbiol. 24, 1095–107.
		CNF1 cytotoxin	NC_007946.1	16585510	Chen, S. L.et al. (2006) Proc. Natl. Acad. Sci. U. S. A. 103, 5977–82.
		CIF	AY128544.1	14651638	Marchès, O.et al. (2003) Mol. Microbiol. 50, 1553–67.
		Intimin	M58154.1	2172966	Jerse, A. E. et al. (1990) Proc. Natl. Acad. Sci. U. S. A. 87, 7839–43.
		enteroaggregative heat-stable enterotoxin 1 astA	L11241.1	8385356	Savarino, S. J.et al. (1993) Proc. Natl. Acad. Sci. U. S. A. 90, 3093–7.
		heat-labile enterotoxin LT1	A16419.1	15364995	Reischl, U.et al. (2004) J. Clin. Microbiol. 42, 4092–100.
		pTC plasmid toxin	AJ555214.1	23768555	Dutilh, B. E. et al. (2013) Best Pract. Res. Clin. Gastroenterol. 27, 85–99.
		heat-labile enterotoxin LT87	X83966.1	23768555	Dutilh, B. E. et al. (2013) Best Pract. Res. Clin. Gastroenterol. 27, 85–99.
		heat-stable ST	AY342058.1	15364995	Reischl, U.et al. (2004) J. Clin. Microbiol. 42, 4092–100.
		subA subB	FJ664545.1	19940059	Tozzoli, R.et al. (2010) J. Clin. Microbiol. 48, 178–83.
Bacteroides	B. fragilis	bft1	AB026625.1	10655354	Scotto d’Abusco, A. S.et al. (2000) J. Clin. Microbiol. 38, 607–12.
		bft2	AB026626.1	10655354	Scotto d’Abusco, A. S.et al. (2000) J. Clin. Microbiol. 38, 607–12.
		bft3	AB026624.1	10655354	Scotto d’Abusco, A. S.et al. (2000) J. Clin. Microbiol. 38, 607–12.
		bft Korea	AF081785.2	10655354	Scotto d’Abusco, A. S.et al. (2000) J. Clin. Microbiol. 38, 607–12.
Clostridium	C. difficile	tcDA	AY238985.1	14550648	Letourneur, O.et al. (2003) Protein Expr. Purif. 31, 276–85.
		tcDB	AY238986.1	14550648	Letourneur, O.et al. (2003) Protein Expr. Purif. 31, 276–85.
	C. perfingens	enterotoxin cpe	U11259.1	7960138	Ladero, V.et al. (2013) Genome Announc. 1.
	C. botulinum	BtA (C2-toxin)	AJ224480.1	11741886	Barth, H. et al. (2002) J. Biol. Chem. 277, 5074–81.
	C. septicum	α-toxin	AY589051.1	16102005	Kennedy, C. L.et al. (2005) Mol. Microbiol. 57, 1357–66.
Fusobacterium	F. nucleatum	FadA	AY850357.1	16030227	Han, Y. W. et al. (2005)J. Bacteriol. 187, 5330–40.
Enterococcus	E. faecalis	Cytolysin	L37110.1	23628786	Van Tyne, D. et al.(2013) Toxins (Basel). 5, 895–911.
	E. faecium	Enterotoxin	NZ_LKPH01000073.1	24316578	Tatusova, T. et al. (2014) Nucleic Acids Res. 42, D553-9.
	E. durans	labile enterotoxin output A	NZ_AOSM01000094.1	23682153	Ladero, V. et al. (2013) Genome Announc. 1.

## Sheet: Supplemental table S6
Supplementary Table S6: correlation between the effects of bacterial cells and secretomes on growth rate
Bacterial family	Cell line	R2	P-value	Benjamini-Hochberg adjusted P-value
Bacteroidaceae	HEK293T	0.36991	2e-05	0.00048
	HCT15	0.07469	0.08383	0.30953
	Caco2	0.04151	0.20137	0.43935
	HCT116	0.38997	1e-05	0.00048
	SW480	0.10675	0.03707	0.19771
	HT29	0.21012	0.00258	0.03096
Enterobacteriaceae	HEK293T	0.05259	0.41099	0.58022
	HCT15	0.00013	0.96774	0.98833
	Caco2	0.15732	0.14326	0.38203
	HCT116	0.74442	3e-05	0.00048
	SW480	0.00024	0.95618	0.99775
	HT29	0.191	0.10333	0.35427
Erysipelotrichaceae	HEK293T	0.80678	0.01501	0.1441
	HCT15	6e-05	0.98846	0.98846
	Caco2	0.65394	0.05141	0.22433
	HCT116	0.29054	0.26978	0.46248
	SW480	0.35235	0.21419	0.42838
	HT29	0.29737	0.26311	0.46775
Fusobacteriaceae	HEK293T	0.00822	0.73838	0.86444
	HCT15	0.00477	0.7994	0.9136
	Caco2	0.13257	0.16562	0.41841
	HCT116	0.03511	0.48709	0.6319
	SW480	0.05401	0.38639	0.59828
	HT29	0.01296	0.67465	0.80958
Lachnospiraceae	HEK293T	0.48532	0.01722	0.13776
	HCT15	0.00069	0.93869	1.00127
	Caco2	0.00094	0.92878	1.01321
	HCT116	0.06767	0.43981	0.58641
	SW480	0.12644	0.28318	0.46871
	HT29	0.22901	0.13647	0.38533
Streptococcaceae	HEK293T	0.02475	0.398	0.57891
	HCT15	0.16228	0.02464	0.16896
	Caco2	0.02491	0.39643	0.59465
	HCT116	0.02307	0.41466	0.56868
	SW480	0.08477	0.11204	0.33612
	HT29	0.11354	0.06379	0.25516
Tannerellaceae	HEK293T	0.83684	0.02947	0.17682
	HCT15	0.48796	0.18945	0.43303
	Caco2	0.34303	0.29944	0.4791
	HCT116	0.76745	0.0514	0.24672
	SW480	0.00314	0.92867	1.03665
	HT29	0.43883	0.22312	0.41191
others	HEK293T	0.02778	0.52259	0.66011
	HCT15	0.10305	0.20899	0.43615
	Caco2	0.02479	0.54619	0.67223
	HCT116	0.11267	0.18778	0.45067
	SW480	0.16597	0.10457	0.33462
	HT29	0.09869	0.21945	0.42134

## Sheet: Supplementary table S7
Supplementary Table S7: Significance of family-specific clustering
Bacterial family	Bacterial Secretomes		Bacterial Cells
	clustering p-value	B-H adjusted p-value	clustering p-value	B-H adjusted p-value
Bacteroidaceae	0.047	0.094	3.03e-06	1.0605e-05
Clostridiaceae	0.806	1	NA	NA
Enterobacteriaceae	0.178	0.2848	1.62e-05	2.835e-05
Erysipelotrichaceae	0.941	1	0.006	0.0084
Fusobacteriaceae	0.009	0.024	8.4e-06	1.96e-05
Lachnospiraceae	0.003	0.012	0.104	0.121333
Streptococcaceae	3.24e-27	2.592e-26	5.35e-25	3.745e-24
Tannerellaceae	1	1	0.883	0.883
Reported p-values are derived from Fischer’s exact test evaluating the likelihood that the strains from a family are nearest neighbors, compared to a random sampling with replacement of the same size. P-values reported are the harmonic mean of 103 iterations. For this calculation, only strains from families with more than four representatives were considered.

## Sheet: Supplementary table S8
Supplementary Table S8: correlation between phylogentic distance and pairwise eucladian distance of growth rate changes
Bacterial family	Bacterial cells		Bacterial secretomes
	Pearson R	P-value	Pearson R	P-value
Bacteroidaceae	-0.057292	0.0807667	-0.0511711	0.118894
Clostridiaceae			0.0348055	0.884177
Enterobacteriaceae	-0.0505239	0.600153	0.101278	0.292437
Erysipelotrichaceae	0.530251	0.00257787	0.960292	4.65283e-17
Fusobacteriaceae	0.448566	2.77874e-13	-0.0280947	0.664976
Lachnospiraceae	-0.0335177	0.728127	0.398811	2.02937e-09
Tannerellaceae	-0.181333	0.444207	-0.171302	0.47022
Correlation between the pairwise phylogenetic distance and and the pairwise euclidean distance of the effects of bacterial cells and secretomes on the growth rate of of six cell lines

## Sheet: Supplemental table S9
Supplementary Table S9: Distribution of toxins in bacterial genomes
Bacterial strain	Bacterial family	Gene
Bacteroides fragilis K570 clinda R (ETBF)	Bacteroidaceae	BFT
Bacteroides fragilis VPI clinda R (ETBF)	Bacteroidaceae	BFT
Bacteroides fragilis 86-5443-2-2 (ETBF)	Bacteroidaceae	BFT
Bacteroides fragilis 9343 delta cap	Bacteroidaceae
Bacteroides fragilis 3_1_12	Bacteroidaceae
Bacteroides fragilis 9343 delta cap delta pilus 77	Bacteroidaceae
Bacteroides fragilis 9343 delta tsr 15 M4	Bacteroidaceae
Bacteroides fragilis NCTC 9343 (NTBF)	Bacteroidaceae
Citrobacter freundii 4_7_47CFAA	Enterobacteriaceae	Map
Citrobacter sp. 30_2	Enterobacteriaceae	Map
Klebsiella sp. 1_1_55	Enterobacteriaceae	Map
Klebsiella sp. 4_1_44FAA	Enterobacteriaceae	Map
Escherichia coli DH5 alpha pks	Enterobacteriaceae	pks
Escherichia coli NC101	Enterobacteriaceae	pks, ShEt1
Escherichia coli Nissle 1917	Enterobacteriaceae	pks, ShEt1
Escherichia sp. 3_2_53FAA	Enterobacteriaceae	pks, Stx2A
Escherichia coli NC101 delta pks	Enterobacteriaceae	ShEt1
Escherichia sp. 4_1_40B	Enterobacteriaceae	ShEt1, Stx2A
Enterobacteriaceae bacterium 9_2_54FAA	Enterobacteriaceae
Escherichia coli 4_1_47FAA	Enterobacteriaceae
Escherichia coli D9	Enterobacteriaceae
Escherichia sp. 1_1_43	Enterobacteriaceae
Fusobacterium nucleatum subsp. animalis 11_3_2	Fusobacteriaceae	FadA
Fusobacterium nucleatum subsp. animalis 21_1A	Fusobacteriaceae	FadA
Fusobacterium nucleatum subsp. animalis 3_1_33	Fusobacteriaceae	FadA
Fusobacterium nucleatum subsp. animalis 7_1	Fusobacteriaceae	FadA
Fusobacterium nucleatum subsp. animalis D11	Fusobacteriaceae	FadA
Fusobacterium nucleatum subsp. Nucleatum ATCC 25586	Fusobacteriaceae	FadA
Fusobacterium nucleatum subsp. Polymorphum ATCC 10953	Fusobacteriaceae	FadA
Fusobacterium nucleatum subsp. vincentii 3_1_36A2	Fusobacteriaceae	FadA
Fusobacterium nucleatum subsp. vincentii 4_1_13	Fusobacteriaceae	FadA
Fusobacterium periodonticum 1_1_41FAA	Fusobacteriaceae	FadA
Fusobacterium periodonticum 2_1_31	Fusobacteriaceae	FadA
Fusobacterium gonidiaformans 3-1-5R	Fusobacteriaceae
Fusobacterium necrophorum D12	Fusobacteriaceae
Fusobacterium necrophorum subsp. funduliforme 1_1_36S	Fusobacteriaceae
Fusobacterium nucleatum subsp. vincentii 3_1_27	Fusobacteriaceae
Fusobacterium ulcerans 12-1B	Fusobacteriaceae
Clostridioides difficile (Prévot 1938) Lawson et al. 2016	Clostridiales	TcdA, TcdB
Clostridium septicum (Mace 1889) Ford 1927	Clostridiales	alpha-toxin
Clostridium clostridioforme 2_1_49FAA	Clostridiales
Clostridium hathewayi WAL-18680	Clostridiales
Clostridium perfringens WAL-14572	Clostridiales
Clostridium sp. 7_3_54FAA	Clostridiales
Clostridium symbiosum WAL-14163	Clostridiales
Clostridium symbiosum WAL-14673	Clostridiales
Clostridium sp. 7_2_43FAA	Clostridiales
Clostridium sp. D5	Clostridiales

## Sheet: Supplemental table S10
Supplementary Table S10: Functional genomic terms significantly associated to growth rate scores within bacterial families
functional term	level	cell	effect	experiment type	family	Adjusted p-values
Multi-subunit cation antiporter	Subsystem	HCT116	enhancing	secretomes	Clostridiaceae	0.0156027
Flagellum	Subsystem	HEK293T	inhibiting	cells	Enterobacteriaceae	0.0166284
Flagellum	Subsystem	Caco2	enhancing	cells	Enterobacteriaceae	0.0299336
Flagellum	Subsystem	HCT15	enhancing	cells	Enterobacteriaceae	1.3038e-05
Cell Envelope	SuperClass	HCT116	inhibiting	secretomes	Bacteroidaceae	0.00518439
Cell Envelope	SuperClass	Caco2	enhancing	cells	Bacteroidaceae	0.0184459
Cell Envelope	SuperClass	Caco2	enhancing	cells	Enterobacteriaceae	0.00217502
Cell Envelope	SuperClass	SW480	enhancing	cells	Enterobacteriaceae	0.0336952
Cell Envelope	SuperClass	HCT15	enhancing	cells	Enterobacteriaceae	0.00276518
Glycerol fermentation to 1,3-propanediol	Subsystem	SW480	enhancing	cells	Enterobacteriaceae	0.0169861
Phenylacetyl-CoA catabolic pathway (core)	Subsystem	SW480	enhancing	cells	Enterobacteriaceae	0.000430919
Phenylacetyl-CoA catabolic pathway (core)	Subsystem	Caco2	enhancing	cells	Enterobacteriaceae	0.0299336
L-fucose dissimilation cluster	Subsystem	HEK293T	enhancing	secretomes	Clostridiaceae	0.0155962
Autoinducer 2 (AI-2) transport and processing (lsrACDBFGE operon)	Subsystem	Caco2	enhancing	secretomes	Enterobacteriaceae	1.37e-07
Cobalamin synthesis	Subsystem	HCT15	enhancing	secretomes	Bacteroidaceae	0.00327217
Cobalamin synthesis	Subsystem	HT29	enhancing	cells	Bacteroidaceae	0.0247307
Cobalamin synthesis	Subsystem	SW480	enhancing	cells	Bacteroidaceae	0.00429068
Cobalamin synthesis	Subsystem	HCT15	enhancing	cells	Bacteroidaceae	0.00432228
Cobalamin synthesis	Subsystem	HEK293T	enhancing	cells	Bacteroidaceae	0.00642087
Cobalamin synthesis	Subsystem	HCT116	enhancing	cells	Bacteroidaceae	0.000885398
Cobalamin synthesis	Subsystem	SW480	enhancing	cells	Enterobacteriaceae	0.00612783
Cobalamin synthesis	Subsystem	Caco2	enhancing	cells	Enterobacteriaceae	0.0299336
Metabolism	SuperClass	SW480	inhibiting	secretomes	Enterobacteriaceae	0.0394291
Metabolism	SuperClass	Caco2	enhancing	cells	Enterobacteriaceae	0.00083275
Metabolism	SuperClass	SW480	inhibiting	cells	Enterobacteriaceae	0.0363976
Metabolism	SuperClass	HT29	inhibiting	cells	Enterobacteriaceae	0.0201964
Metabolism	SuperClass	SW480	enhancing	cells	Enterobacteriaceae	0.000130798
Metabolism	SuperClass	HCT15	enhancing	cells	Enterobacteriaceae	0.00276518
Ethanolamine utilization	Subsystem	HT29	inhibiting	secretomes	Clostridiaceae	5.039e-05
Ethanolamine utilization	Subsystem	HT29	inhibiting	cells	Fusobacteriaceae	0.0249901
Ethanolamine utilization	Subsystem	HCT15	inhibiting	cells	Fusobacteriaceae	0.0220045
Ethanolamine utilization	Subsystem	SW480	inhibiting	cells	Fusobacteriaceae	0.0422659
Ethanolamine utilization	Subsystem	HCT116	inhibiting	cells	Fusobacteriaceae	0.0250409
Histidine Degradation	Subsystem	SW480	enhancing	cells	Enterobacteriaceae	0.0452518
Membrane Transport	SuperClass	Caco2	inhibiting	secretomes	Enterobacteriaceae	0.00757545
Membrane Transport	SuperClass	HEK293T	enhancing	secretomes	Enterobacteriaceae	0.0367186
Membrane Transport	SuperClass	HEK293T	inhibiting	secretomes	Enterobacteriaceae	0.0373939
Membrane Transport	SuperClass	HCT15	inhibiting	secretomes	Enterobacteriaceae	0.020243
Membrane Transport	SuperClass	HCT116	inhibiting	secretomes	Enterobacteriaceae	0.0270837
Membrane Transport	SuperClass	SW480	inhibiting	secretomes	Enterobacteriaceae	6.3493e-05
Membrane Transport	SuperClass	HT29	inhibiting	secretomes	Enterobacteriaceae	0.0300807
Membrane Transport	SuperClass	SW480	inhibiting	cells	Enterobacteriaceae	1.0648e-05
Membrane Transport	SuperClass	HT29	inhibiting	cells	Enterobacteriaceae	2.2708e-05
Membrane Transport	SuperClass	SW480	enhancing	cells	Enterobacteriaceae	0.00135718
Membrane Transport	SuperClass	HCT116	inhibiting	cells	Enterobacteriaceae	0.0335169
Membrane Transport	Products	HEK293T	enhancing	secretomes	Fusobacteriaceae	0.0144227
Membrane Transport	SuperClass	HEK293T	enhancing	secretomes	Fusobacteriaceae	0.0175052
Hyaluronate utilization	Subsystem	HCT15	enhancing	secretomes	Lachnospiraceae	0.0333612
D-threonate, L-threonate and D-erythronate utilization	Subsystem	HEK293T	inhibiting	secretomes	Enterobacteriaceae	0.0101164
Urea carboxylase and Allophanate hydrolase cluster	Subsystem	SW480	enhancing	secretomes	Enterobacteriaceae	0.000222083
Urea carboxylase and Allophanate hydrolase cluster	Subsystem	HT29	enhancing	cells	Enterobacteriaceae	2.4291e-05
Urea carboxylase and Allophanate hydrolase cluster	Subsystem	SW480	enhancing	cells	Enterobacteriaceae	0.0169861
Homoprotocatechuate degradative cluster	Subsystem	Caco2	enhancing	secretomes	Enterobacteriaceae	9.8e-08
Urease subunits	Subsystem	SW480	enhancing	cells	Enterobacteriaceae	0.00324311
Dpp dipeptide ABC transport system	Subsystem	SW480	enhancing	secretomes	Enterobacteriaceae	4.149e-05
Dpp dipeptide ABC transport system	Subsystem	HEK293T	enhancing	secretomes	Enterobacteriaceae	5.232e-06
Dpp dipeptide ABC transport system	Subsystem	HEK293T	enhancing	cells	Enterobacteriaceae	3.168e-06
Dpp dipeptide ABC transport system	Subsystem	HCT15	inhibiting	cells	Enterobacteriaceae	8.037e-06
Dpp dipeptide ABC transport system	Subsystem	HEK293T	enhancing	secretomes	Fusobacteriaceae	0.0201801
Riboflavin, FMN and FAD metabolism with fusion events	Subsystem	HT29	inhibiting	secretomes	Clostridiaceae	0.0224007
Riboflavin, FMN and FAD metabolism with fusion events	Subsystem	Caco2	inhibiting	cells	Erysipelotrichaceae	0.0285885
Arsenic resistance	Subsystem	HCT15	enhancing	secretomes	Bacteroidaceae	0.0268417
Cellular Processes	SuperClass	Caco2	enhancing	secretomes	Enterobacteriaceae	0.00481013
Cellular Processes	SuperClass	Caco2	enhancing	cells	Enterobacteriaceae	0.000932912
Cellular Processes	SuperClass	HEK293T	inhibiting	cells	Enterobacteriaceae	0.00954374
Cellular Processes	SuperClass	SW480	enhancing	cells	Enterobacteriaceae	0.00816005
Cellular Processes	SuperClass	HCT15	enhancing	cells	Enterobacteriaceae	0.0165747
Type 4 secretion and conjugative transfer	Subsystem	SW480	inhibiting	cells	Enterobacteriaceae	0
Type 4 secretion and conjugative transfer	Subsystem	HT29	inhibiting	cells	Enterobacteriaceae	0
Tricarballylate Utilization	Subsystem	SW480	enhancing	secretomes	Enterobacteriaceae	0.0254962
Tricarballylate Utilization	Subsystem	HT29	enhancing	cells	Enterobacteriaceae	0.0127697
Protein Processing	SuperClass	SW480	inhibiting	cells	Lachnospiraceae	0.00835325
Protein Processing	Products	HT29	enhancing	cells	Lachnospiraceae	0.047864
Protein Processing	Products	SW480	inhibiting	cells	Lachnospiraceae	0.00672378
Energy	SuperClass	HCT15	enhancing	secretomes	Bacteroidaceae	0.0427582
Energy	SuperClass	HEK293T	enhancing	cells	Bacteroidaceae	0.0444184
Energy	SuperClass	HEK293T	inhibiting	cells	Enterobacteriaceae	0.0168895
Energy	SuperClass	HCT15	enhancing	cells	Enterobacteriaceae	0.03221
Stress Response, Defense, Virulence	SuperClass	HCT15	enhancing	secretomes	Bacteroidaceae	0.0235745
Stress Response, Defense, Virulence	SuperClass	SW480	enhancing	secretomes	Bacteroidaceae	0.0147923
Listeria Pathogenicity Island LIPI-1 extended	Subsystem	SW480	enhancing	secretomes	Bacteroidaceae	0.045449
Miscellaneous	SuperClass	HCT15	enhancing	secretomes	Bacteroidaceae	0.0427582
Miscellaneous	SuperClass	HEK293T	inhibiting	secretomes	Bacteroidaceae	0.0133487
Miscellaneous	SuperClass	HEK293T	enhancing	secretomes	Bacteroidaceae	0.0437609
Miscellaneous	SuperClass	SW480	enhancing	secretomes	Bacteroidaceae	0.0267813
Branched-Chain Amino Acid Biosynthesis	Subsystem	HEK293T	inhibiting	secretomes	Fusobacteriaceae	0.00125237
Branched-Chain Amino Acid Biosynthesis	Subsystem	SW480	inhibiting	secretomes	Fusobacteriaceae	0.00166714
Histidine Biosynthesis	Subsystem	HCT116	enhancing	secretomes	Clostridiaceae	0.00731214
Glutamate fermentation	Subsystem	SW480	enhancing	secretomes	Enterobacteriaceae	0.00136725
Glutamate fermentation	Subsystem	HEK293T	enhancing	secretomes	Enterobacteriaceae	0.000995688
Glutamate fermentation	Subsystem	HEK293T	enhancing	cells	Enterobacteriaceae	0.000664067
Glutamate fermentation	Subsystem	HCT15	inhibiting	cells	Enterobacteriaceae	0.000376733
Inositol catabolism	Subsystem	HEK293T	enhancing	secretomes	Clostridiaceae	0.00231146
Vir-like type 4 secretion system	Subsystem	Caco2	inhibiting	secretomes	Enterobacteriaceae	9.4411e-05
Vir-like type 4 secretion system	Subsystem	HCT15	inhibiting	secretomes	Enterobacteriaceae	4.663e-06
Vir-like type 4 secretion system	Subsystem	SW480	inhibiting	secretomes	Enterobacteriaceae	0.00601543
Vir-like type 4 secretion system	Subsystem	HCT116	inhibiting	secretomes	Enterobacteriaceae	1.142e-05
Vir-like type 4 secretion system	Subsystem	HT29	inhibiting	secretomes	Enterobacteriaceae	3.864e-06
Vir-like type 4 secretion system	Subsystem	HCT116	inhibiting	cells	Enterobacteriaceae	1.0299e-05
High affinity phosphate transporter and control of PHO regulon	Subsystem	SW480	enhancing	secretomes	Fusobacteriaceae	0.00162448
High affinity phosphate transporter and control of PHO regulon	Subsystem	Caco2	enhancing	secretomes	Fusobacteriaceae	0.000751743
Tryptophan synthesis	Subsystem	HCT15	inhibiting	cells	Lachnospiraceae	0.0222989
Na-driven 2-hydroxyglutarate pathway	Subsystem	Caco2	inhibiting	secretomes	Lachnospiraceae	0.0375567
